# Supplementary material for: Dynamic microbial populations along the Cuyahoga River
Source: PLoS One. 2017 Oct 19;12(10):e0186290. doi: 10.1371/journal.pone.0186290 (PMC5648161; doi:10.1371/journal.pone.0186290)
Supplement: S1 Table — (XLSX) [file pone.0186290.s002.xlsx]

## Sheet: Sheet1
				Reads Sequenced		Reads input into QIIME analysis					Total reads assigned to an OTU
Sample	Sample group	Latitude	Longitude	Bacterial Reads	Combined Reads	16S bacterial primers	16S archaea primers	23S rRNA primers	Diatom 18S primers	Fungus ITS primers	16S bacterial primers	16S archaea primers	23S rRNA primers	Diatom 18S primers	Fungus ITS primers
1D01	Upper-Before	41.3862	-81.1574	147311	127618	137880	20357	7586	4930	12614	92469	9495	2933	4909	11920
1D02	Upper-Before	41.3829	-81.1574	187062	124646	176512	19713	5880	4237	14146	115477	8233	1944	4188	10436
1D03	Upper-Before	41.3824	-81.1546	134670	114237	126250	18076	5781	4695	12513	82856	7731	2810	4617	9075
1D04	Upper-Before	41.3772	-81.1532	152785	119368	143708	24750	8063	7104	6956	93492	11112	2602	6772	5390
1D05	Upper-Before	41.3701	-81.1622	132808	145058	124358	19899	6683	4380	12094	80384	8649	2697	4215	9362
1D06	Upper-Before	41.363	-81.1626	134556	131573	126058	20192	6781	3701	9139	84111	7550	2766	3665	7868
1D07	Upper-Before	41.3489	-81.1645	157088	81810	148540	10904	4380	647	9639	100774	3987	2235	636	6181
1D08	Upper-Before	41.3401	-81.1674	135892	88261	127373	15449	6259	5017	6481	84750	5609	3382	4925	6329
1D09	Upper-Before	41.3269	-81.1725	61275	97230	57666	15438	6001	4858	9203	38145	6266	2918	4808	6467
1D10	Upper-Before	41.3166	-81.1834	223133	151947	209183	20521	6523	3575	4445	132737	7415	3282	3486	3042
1D12	Upper-Before	41.3102	-81.1947	209830	151863	196744	22478	6414	2994	9682	126968	8822	3982	2925	3114
1D15	Upper-Before	41.3029	-81.2007	143432	81142	135280	13368	3745	2323	8359	88804	4987	1910	2247	6286
1D17	Upper-Before	41.2908	-81.2108	119726	108684	112847	16367	5983	3690	4804	76654	6239	2933	3629	2569
1D18	Upper-Before	41.2849	-81.2166	130652	145618	123136	19472	6903	3605	11664	81565	8019	3296	3549	10749
1D19	Upper-Before	41.2849	-81.2166	130100	101808	121578	14726	5271	3277	4125	77018	5355	2678	3181	3097
1D22	Upper-Before	ND	ND	179750	131396	168796	20874	7364	3857	6805	105972	6209	4438	3716	5995
1D23	Upper-Before	41.2797	-81.2224	221300	166398	208213	25036	5631	125	8500	135142	9538	2390	109	4513
1D26	Upper-Before	41.2765	-81.2271	205159	164713	192911	21854	5928	2582	17326	120928	8889	3066	2538	12698
1D27	Upper-Before	41.2737	-81.2331	122612	95978	115538	13206	4725	12268	11162	72735	5617	2846	12219	3062
1D28	Upper-Before	41.2691	-81.2459	148155	102958	138340	19662	7852	6354	6461	88120	8640	3919	4483	2352
1D29	Upper-Before	41.2591	-81.255	140342	129547	131863	17586	5995	4476	5061	85423	6427	2865	4386	4538
1D30	Upper-Before	41.2521	-81.263	160165	113789	149698	19894	6037	2962	10929	93157	6883	3494	2916	7254
1D31	Upper-Before	41.249	-81.2832	128534	124090	119724	18675	6500	11801	9211	72990	7820	3401	11766	7905
1D32	Middle-Before	41.123	-81.5151	140017	119852	131040	17962	5795	4258	8136	79961	6430	1411	4151	2920
1D33	Middle-Before	41.1217	-81.5196	169801	132928	158316	17221	4526	5867	9070	95426	7868	889	3034	3861
1D34	Middle-Before	41.1175	-81.5221	129879	86023	122510	12332	4234	2040	6248	74672	6759	1003	2010	2960
1D35	Middle-Before	41.1191	-81.5265	158581	103403	147922	17453	5351	4013	9704	92377	7799	861	3920	3587
1D36	Middle-Before	41.1298	-81.5381	197896	186733	185515	19270	4104	672	12947	116425	7117	616	639	1325
1D37	Middle-Before	41.1334	-81.5478	172023	162852	160909	19020	7046	6063	14610	101383	8785	1405	5991	3167
1D38	Middle-Before	41.1378	-81.5564	125507	127974	117354	14189	5153	3717	7903	74448	6661	1178	3631	1483
1D39	Middle-Before	ND	ND	144301	97804	134981	17787	6481	5182	7648	84670	8205	1554	5098	1184
1D40	Middle-Before	41.1441	-81.5631	56426	109529	26602	13167	5481	4864	9237	21068	6082	1442	4764	1313
1D41	Middle-Before	41.1556	-81.5711	176050	129636	164679	16830	5661	3892	8396	100389	8979	1294	3833	1696
2D10	Lower-After	41.393	-81.6294	227598	143091	210210	20887	3916	5327	22815	131411	8829	2162	5304	6135
2D12	Lower-After	41.415	-81.6389	150647	99861	139270	20183	5739	4835	10605	83963	9931	3107	4820	3473
2D13	Lower-After	41.4161	-81.6393	223856	125902	204489	15063	1655	1812	4512	144869	3638	1433	1810	1888
2D16	Lower-After	41.4202	-81.6578	351	147313	208	22632	4312	4666	24428	67	8870	2226	4626	4099
2D18	Lower-After	41.427	-81.6661	224929	162155	209835	18978	3737	2532	10279	129286	8818	1942	2465	2118
2D19	Lower-After	41.4344	-81.6642	158659	101078	148895	13050	2853	3265	12047	92557	5044	1492	3246	7101
2D20	Lower-After	41.4393	-81.6697	222944	147712	206252	19562	4077	2894	14879	125998	7171	2325	2841	3766
2D21	Lower-After	41.4432	-81.6775	136903	111148	128020	15845	4380	3656	15597	80870	6110	2576	3641	3802
2D22in	Lower-After	41.4442	-81.6773	145512	87979	135991	17141	9	5853	10110	85195	6702	3	5824	655
2D22out	Lower-After	41.4442	-81.6773	156563	103092	146926	14531	3669	2634	16181	92156	4348	1898	2626	4496
2D23	Lower-After	41.448	-81.6842	137457	102244	127959	16683	5067	5495	12043	79513	6915	3760	5466	1641
2D27	Lower-After	41.4676	-81.6714	66969	61728	62457	9595	3381	3454	7080	39618	2663	1989	3431	2410
2D28	Lower-After	41.4754	-81.6709	183048	117636	171046	18531	6011	4210	6572	108096	6113	4045	4077	2452
2D29	Lower-After	41.4816	-81.6756	227858	155594	215431	17744	4168	2986	17518	137325	5876	2627	2951	10951
2D30	Lower-After	41.4856	-81.679	132630	98343	124635	10855	3469	2654	13442	81651	3258	1866	2576	4182
2D31	Lower-After	41.4892	-81.6841	130071	122376	121706	22516	5217	3891	9868	77274	11215	2723	3699	247
2D32	Lower-After	41.4876	-81.6934	136548	128655	127805	17292	3319	2357	16701	81072	6587	1965	2321	2593
2D33	Lower-After	41.4937	-81.6925	119496	91072	108431	13469	2698	3265	5244	73841	4746	1829	3262	5186
2D34	Lower-After	41.4889	-81.7034	197237	142200	158932	17279	2758	2713	17976	104181	7268	1876	2586	4762
2D35	Lower-After	41.4956	-81.7028	178322	148995	167102	16980	5622	5201	21838	110885	8417	4103	5157	6664
2D36	Lower-After	41.5	-81.7086	215451	146053	199517	18898	5625	3613	16687	130452	9955	2331	3324	18
2D37	Lower-After	41.5037	-81.7128	179964	125288	166561	15962	5132	3788	19428	106425	12266	2179	3600	1125
MC01	Upper-After	41.4252	-81.1565	124760	124207	117304	18642	5959	5724	3939	79964	5053	2919	5616	3590
MC02	Upper-After	41.4186	-81.1589	129389	91888	121979	12310	2810	2332	8145	82834	4120	1271	2313	4478
MC03	Upper-After	41.4125	-81.156	118527	150880	112356	19028	4663	21617	17389	73850	7546	2723	8433	16744
MC04	Upper-After	41.4043	-81.1611	223846	118687	211867	18431	5737	4021	18244	137651	6571	3442	4004	6502
MC05	Upper-After	41.3969	-81.1589	82772	103880	78289	15498	6784	4633	11781	49786	5964	5845	4612	7963
MC06	Upper-After	41.3908	-81.1598	230918	156077	219252	25805	7548	5033	26988	144747	7972	6568	4985	2025
MC07	Upper-After	41.3861	-81.1574	182884	99894	174335	16342	5832	4703	1846	119124	4145	5029	4623	1809
MC08	Upper-After	41.3816	-81.1584	125470	104624	118905	16642	4244	3591	6835	84012	2918	3724	3556	368
MC09	Upper-After	41.3773	-81.1508	142480	127967	135567	22103	5862	4718	6544	94420	4172	4749	4701	2238
MC10	Upper-After	41.3747	-81.1563	216024	147739	204062	24621	7271	4571	11298	133240	8965	6656	4568	10602
MC11	Upper-After	41.3687	-81.1599	131646	130052	124696	17449	6330	3137	14594	86541	4092	5797	3119	13552
MC12	Upper-After	41.3609	-81.1626	146333	135864	138173	19155	7009	3642	13504	92310	5099	6713	3628	12821
MC13	Upper-After	41.3505	-81.1637	162365	140943	152832	23184	7169	4231	12801	103901	6632	6317	4181	9276
MC14	Upper-After	41.338	-81.1673	137359	96041	130513	13821	5013	2799	9106	88966	2236	4691	2776	8288
MC15	Upper-After	41.3278	-81.1714	124059	130069	117074	19022	5463	2945	14338	79457	6119	5065	2859	9573
Total				10808663	8584793	10080906	1249457	370625	302824	788420	6518998	480521	202406	280583	363291
