# Supplementary material for: Dynamic microbial populations along the Cuyahoga River
Source: PLoS One. 2017 Oct 19;12(10):e0186290. doi: 10.1371/journal.pone.0186290 (PMC5648161; doi:10.1371/journal.pone.0186290)
Supplement: S2 Table — (XLSX) [file pone.0186290.s003.xlsx]

## Sheet: Sheet1
	Loadings values					Taxonomy						Sample read counts
OTU	PC1	PC2	PC3	PC1rank	PC2rank	kingdom	phylum	class	order	family	genusSpecies	1D01	1D02	1D03	1D04	1D05	1D06	1D07	1D08	1D09	1D10	1D12	1D15	1D17	1D18	1D19	1D22	1D23	1D26	1D27	1D28	1D29	1D30	1D31	1D32	1D33	1D34	1D35	1D36	1D37	1D38	1D39	1D40	1D41	2D10	2D12	2D13	2D18	2D19
98909	-0.11982	-0.0999373	-0.0245609	26	33	k__Bacteria;	p__Proteobacteria;	c__Gammaproteobacteria;	o__Pseudomonadales;	f__Pseudomonadaceae;	g__Pseudomonas; s__	196	188	75	208	172	143	210	499	291	308	358	435	457	549	225	275	625	225	444	358	248	297	189	169	323	491	393	475	265	278	249	1	302	162	155	40	166	246
96894	-0.100117	0.177199	-0.102055	48	11	k__Bacteria;	p__Actinobacteria;	c__Actinobacteria;	o__Actinomycetales;	f__Microbacteriaceae;	g__; s__	35	63	50	41	78	70	94	94	38	89	130	124	179	159	156	148	118	148	194	160	120	91	88	43	43	29	41	41	53	40	34	0	35	14	28	3	32	40
884551	-0.0268841	-0.0172269	0.139391	87	84	k__Bacteria;	p__Cyanobacteria;	c__Oscillatoriophycideae;	o__Chroococcales;	f__Microcystaceae;	g__Microcystis; s__	0	0	0	0	1	0	1	0	0	0	0	2	0	1	0	0	0	0	0	0	1	1	1	1	2	1	0	1	2	1	2	0	0	1	2	0	11	1
826611	-0.10526	0.160541	-0.107624	44	14	k__Bacteria;	p__Actinobacteria;	c__Actinobacteria;	o__Actinomycetales;	f__Microbacteriaceae;	g__Candidatus Rhodoluna;	58	90	90	57	121	84	148	115	65	154	176	174	207	206	252	214	181	291	266	182	209	145	150	75	53	52	94	51	68	67	57	0	61	21	23	13	47	61
825123	-0.127965	-0.0304758	0.103431	18	73	k__Bacteria;	p__Proteobacteria;	c__Betaproteobacteria;	o__Methylophilales;	f__Methylophilaceae;	g__; s__	25	61	50	65	63	51	94	108	33	82	65	70	123	83	112	97	80	87	84	87	112	47	59	38	25	16	47	44	52	70	48	0	51	70	188	5	146	132
818509	-0.115923	-0.118617	-0.0962731	29	18	k__Bacteria;	p__Proteobacteria;	c__Betaproteobacteria;	o__Burkholderiales;	f__Comamonadaceae;	g__; s__	272	149	323	149	137	272	188	163	224	113	104	129	115	120	150	205	82	111	107	94	126	151	147	89	78	97	63	94	59	72	114	0	79	71	70	26	52	73
811596	-0.108204	-0.103933	-0.134904	38	29	k__Bacteria;	p__Proteobacteria;	c__Betaproteobacteria;	o__Burkholderiales;	f__Comamonadaceae;	g__Pelomonas; s__	99	227	65	112	150	77	84	164	105	186	152	180	156	194	104	131	196	166	131	151	192	187	133	134	166	134	123	195	173	101	80	0	231	21	25	26	41	50
809101	-0.094779	-0.0638343	0.162078	59	56	k__Bacteria;	p__Proteobacteria;	c__Betaproteobacteria;	o__Rhodocyclales;	f__Rhodocyclaceae;	g__; s__	70	37	42	24	33	42	33	31	32	29	20	25	14	14	23	29	13	15	14	17	23	51	75	170	153	181	157	149	99	175	157	0	107	334	163	1138	172	161
807137	-0.137683	0.0374802	0.0219763	6	69	k__Bacteria;	p__Proteobacteria;	c__Betaproteobacteria;	o__;	f__;	g__; s__	6	30	28	27	48	43	99	63	44	106	137	79	133	110	139	123	129	132	122	118	136	74	126	55	47	25	51	66	83	66	53	0	83	61	86	33	175	145
788929	-0.0861655	-0.0358758	0.225418	71	71	k__Bacteria;	p__Proteobacteria;	c__Betaproteobacteria;	o__Burkholderiales;	f__;	g__; s__	1	3	3	5	0	2	8	9	3	1	0	1	4	0	3	2	4	4	1	1	2	9	4	2	3	7	8	1	8	2	4	0	0	115	129	62	113	71
758877	-0.115251	-0.0500273	0.160342	30	62	k__Bacteria;	p__Proteobacteria;	c__Betaproteobacteria;	o__Burkholderiales;	f__Comamonadaceae;	g__; s__	16	21	21	21	26	35	54	40	16	51	48	36	55	62	54	67	54	64	51	46	72	60	66	47	58	45	48	57	37	39	52	0	49	184	169	39	176	223
697916	-0.115181	-0.0453166	0.102761	31	65	k__Bacteria;	p__Proteobacteria;	c__Betaproteobacteria;	o__Hydrogenophilales;	f__Hydrogenophilaceae;	g__Thiobacillus; s__	92	38	89	48	23	37	31	31	32	17	22	30	8	8	24	28	18	10	8	5	12	12	24	102	74	83	58	45	55	55	68	0	56	109	46	135	63	50
670656	-0.127545	0.0845148	-0.0286904	20	45	k__Bacteria;	p__Actinobacteria;	c__Actinobacteria;	o__Actinomycetales;	f__ACK-M1;	g__; s__	25	47	69	66	95	53	139	128	55	138	130	197	223	235	209	216	150	171	241	175	203	141	200	25	25	17	45	42	56	67	44	1	51	55	157	9	146	154
656386	-0.095191	0.202996	-0.0382318	56	8	k__Bacteria;	p__Proteobacteria;	c__Betaproteobacteria;	o__Methylophilales;	f__Methylophilaceae;	g__; s__	4	9	15	14	14	12	22	32	4	33	13	22	50	43	41	21	19	21	27	20	38	15	30	16	13	10	18	30	43	38	29	0	42	20	22	26	34	23
637582	-0.116454	-0.120574	-0.0469981	28	17	k__Bacteria;	p__Proteobacteria;	c__Betaproteobacteria;	o__Burkholderiales;	f__Comamonadaceae;	g__Hydrogenophaga; s__	332	249	292	237	149	214	126	116	72	83	116	111	72	69	85	91	83	91	45	52	78	64	85	48	65	56	54	53	51	44	59	0	40	118	53	90	45	55
622494	-0.0799222	-0.0500672	0.136922	76	61	k__Bacteria;	p__Proteobacteria;	c__Betaproteobacteria;	o__Burkholderiales;	f__Comamonadaceae;	g__Hydrogenophaga; s__	25	20	11	13	10	14	7	12	12	12	14	5	10	14	6	4	5	10	6	9	7	15	23	53	65	49	60	28	55	51	57	1	52	82	43	689	80	77
586907	-0.0735417	-0.0494209	0.077081	79	63	k__Bacteria;	p__Cyanobacteria;	c__Oscillatoriophycideae;	o__Oscillatoriales;	f__Phormidiaceae;	g__Planktothrix; s__	0	0	0	2	1	0	0	0	1	0	0	0	0	0	0	0	1	0	2	1	0	0	0	99	48	43	38	193	146	157	139	0	291	117	261	1	123	123
586766	-0.0645281	-0.0515383	0.109606	83	60	k__Bacteria;	p__Proteobacteria;	c__Gammaproteobacteria;	o__Alteromonadales;	f__[Chromatiaceae];	g__Rheinheimera; s__	4	3	10	6	0	5	9	0	12	1	1	9	3	1	1	1	1	3	2	1	2	0	12	14	3	7	7	6	12	5	42	0	6	23	10	27	16	19
586108	-0.142235	0.0387068	0.0647201	2	68	k__Bacteria;	p__Proteobacteria;	c__Betaproteobacteria;	o__Burkholderiales;	f__Comamonadaceae;	g__Limnohabitans; s__	82	148	88	106	104	131	199	173	119	199	213	207	212	176	221	220	260	230	189	207	250	162	239	148	142	102	212	191	218	187	181	1	167	254	275	581	317	340
584742	-0.0301439	-0.0225839	-0.0605433	86	79	k__Bacteria;	p__Proteobacteria;	c__Betaproteobacteria;	o__Rhodocyclales;	f__Rhodocyclaceae;	g__Dechloromonas; s__	6	1	2	14	3	5	14	6	5	5	3	4	0	8	0	272	4	8	3	15	6	5	6	1	4	4	1	2	0	0	3	0	3	1	0	0	0	0
571199	-0.0980632	-0.0993196	-0.156357	52	34	k__Bacteria;	p__Proteobacteria;	c__Deltaproteobacteria;	o__Myxococcales;	f__OM27;	g__; s__	222	219	231	361	429	389	277	495	266	194	187	339	189	254	308	270	204	224	355	289	389	302	463	31	43	27	27	18	29	25	18	0	20	62	111	1	27	35
569952	-0.0890535	-0.0836573	-0.115779	68	46	k__Bacteria;	p__Proteobacteria;	c__Betaproteobacteria;	o__Burkholderiales;	f__Comamonadaceae;	g__Roseateles; s__depolymerans	102	284	359	97	183	89	105	120	130	194	189	204	249	309	1121	872	267	119	317	157	173	201	489	139	200	216	132	211	191	186	249	0	253	17	34	11	33	64
557368	-0.109749	-0.108526	0.00145026	37	25	k__Bacteria;	p__Proteobacteria;	c__Gammaproteobacteria;	o__Alteromonadales;	f__[Chromatiaceae];	g__Rheinheimera; s__	66	11	145	75	21	47	74	20	258	28	24	46	29	13	32	68	14	50	30	44	19	28	40	97	88	80	54	47	74	49	150	0	55	56	40	65	25	23
553217	-0.0667468	-0.0349569	0.192919	82	72	k__Bacteria;	p__Proteobacteria;	c__Gammaproteobacteria;	o__Xanthomonadales;	f__Sinobacteraceae;	g__; s__	5	3	8	9	7	9	12	6	4	14	9	7	13	7	13	9	4	7	10	4	23	3	8	14	23	22	18	23	19	16	14	0	18	23	63	21	47	61
551717	-0.111601	-0.10447	-0.0811577	35	28	k__Bacteria;	p__Cyanobacteria;	c__Synechococcophycideae;	o__Synechococcales;	f__Synechococcaceae;	g__Synechococcus; s__	331	518	380	425	521	316	206	156	133	106	141	146	91	121	228	114	125	130	168	125	140	83	113	383	395	393	440	292	360	363	156	0	322	75	166	2	130	107
534216	-0.0844996	0.0895778	-0.0619148	74	43	k__Bacteria;	p__Proteobacteria;	c__Betaproteobacteria;	o__Burkholderiales;	f__Comamonadaceae;	g__Rhodoferax; s__	46	21	14	30	50	59	37	30	15	16	27	28	9	13	7	5	17	25	13	20	33	17	27	32	33	20	23	19	21	17	26	0	14	16	9	3	13	7
533886	-0.0990274	-0.0892787	-0.126857	51	44	k__Bacteria;	p__Proteobacteria;	c__Betaproteobacteria;	o__Burkholderiales;	f__Comamonadaceae;	g__; s__	58	117	89	175	334	129	88	208	271	506	429	568	310	484	253	250	585	338	533	469	212	214	198	142	210	343	118	262	268	209	333	0	333	17	29	20	40	39
511659	-0.106217	-0.117444	-0.157584	40	19	k__Bacteria;	p__Proteobacteria;	c__Betaproteobacteria;	o__Burkholderiales;	f__Comamonadaceae;	g__; s__	227	309	177	210	238	209	176	263	136	193	164	205	157	189	167	152	214	116	164	156	195	241	192	137	184	136	111	226	166	165	172	0	270	10	18	16	23	38
463546	-0.0739529	0.217988	-0.0281796	78	3	k__Bacteria;	p__Proteobacteria;	c__Betaproteobacteria;	o__Burkholderiales;	f__Comamonadaceae;	g__Limnohabitans; s__	1	1	3	7	5	3	13	4	7	15	8	7	7	3	7	5	10	11	11	13	16	11	8	2	4	0	3	2	3	2	4	1	3	30	18	5	24	16
4472017	-0.124019	-0.0959318	-0.0403855	24	37	k__Bacteria;	p__Proteobacteria;	c__Betaproteobacteria;	o__Burkholderiales;	f__Comamonadaceae;	g__; s__	409	209	264	342	169	244	129	136	191	116	123	117	114	87	73	103	91	113	133	128	102	305	171	316	304	271	267	309	293	309	390	0	175	230	143	391	88	88
4468812	-0.0906379	-0.0615777	0.165092	63	57	k__Bacteria;	p__Proteobacteria;	c__Betaproteobacteria;	o__Burkholderiales;	f__Comamonadaceae;	g__; s__	24	22	31	29	12	15	14	8	11	5	4	6	4	9	8	11	5	8	4	6	11	15	18	81	64	70	66	42	43	67	57	2	39	127	74	569	81	92
4466647	-0.136186	0.0414111	0.0959312	9	67	k__Bacteria;	p__Proteobacteria;	c__Betaproteobacteria;	o__Burkholderiales;	f__Oxalobacteraceae;	g__; s__	74	84	77	90	101	80	140	156	108	210	203	158	195	181	181	181	188	214	139	180	183	167	222	287	288	214	358	317	381	396	319	1	287	280	336	1027	440	458
4466646	-0.139635	0.0114611	0.0582031	5	86	k__Bacteria;	p__Proteobacteria;	c__Betaproteobacteria;	o__Burkholderiales;	f__Comamonadaceae;	g__Limnohabitans; s__	250	440	364	479	420	436	774	746	449	789	780	810	944	782	944	894	975	887	880	823	914	613	872	378	326	218	364	329	392	438	353	4	357	1358	1096	326	1237	1255
4462677	-0.0249072	-0.0173114	0.13541	88	83	k__Bacteria;	p__Proteobacteria;	c__Deltaproteobacteria;	o__Spirobacillales;	f__;	g__; s__	0	0	0	0	0	0	0	0	0	0	0	0	0	0	0	0	0	0	0	0	0	0	0	0	0	0	0	0	0	0	0	0	0	0	0	0	0	0
4453522	-0.105314	-0.0293832	0.192515	43	75	k__Bacteria;	p__Proteobacteria;	c__Betaproteobacteria;	o__Rhodocyclales;	f__Rhodocyclaceae;	g__; s__	15	35	23	36	36	45	36	61	9	45	42	26	63	45	50	47	37	42	38	48	39	27	37	100	88	39	108	99	127	153	121	0	121	336	454	57	488	529
4452487	-0.0904407	-0.0916898	-0.107549	64	42	k__Bacteria;	p__Proteobacteria;	c__Betaproteobacteria;	o__Neisseriales;	f__Neisseriaceae;	g__Vogesella; s__	490	47	62	214	72	387	195	172	1137	256	397	443	517	421	102	95	427	301	178	556	178	176	54	138	83	160	91	109	148	105	165	26	150	83	53	37	83	54
4440064	-0.0668765	-0.0239763	0.120549	81	78	k__Bacteria;	p__Proteobacteria;	c__Gammaproteobacteria;	o__Pseudomonadales;	f__Moraxellaceae;	g__; s__	0	2	0	3	0	3	5	9	8	3	3	5	1	8	0	2	0	2	5	0	3	0	2	18	19	19	36	14	58	42	36	0	32	200	380	39	149	85
4434071	-0.0953956	-0.0958433	-0.161285	55	38	k__Bacteria;	p__Proteobacteria;	c__Betaproteobacteria;	o__Burkholderiales;	f__Comamonadaceae;	g__; s__	968	3274	733	1498	2329	915	980	2414	371	2040	1776	2034	2644	2922	1411	1241	3227	1639	2341	2052	2347	2206	1492	951	1191	1434	751	2120	1478	863	410	0	2314	55	78	50	112	149
4420774	-0.0950049	-0.105687	-0.158109	57	27	k__Bacteria;	p__Proteobacteria;	c__Betaproteobacteria;	o__Burkholderiales;	f__Comamonadaceae;	g__; s__	116	126	90	234	245	223	265	221	43	118	138	99	143	143	80	69	123	98	91	100	111	62	55	44	38	62	30	59	42	21	25	0	50	12	15	8	15	22
4416105	-0.0903699	0.191026	-0.0900211	65	10	k__Bacteria;	p__Actinobacteria;	c__Actinobacteria;	o__Actinomycetales;	f__Microbacteriaceae;	g__Clavibacter; s__	35	48	39	37	70	32	36	41	11	35	49	41	50	65	71	63	44	109	98	77	69	71	31	31	20	19	35	20	19	17	14	0	14	4	22	2	11	9
4410507	-0.101721	0.1973	0.0183145	47	9	k__Bacteria;	p__Proteobacteria;	c__Betaproteobacteria;	o__Rhodocyclales;	f__Rhodocyclaceae;	g__; s__	5	8	6	11	10	27	37	24	16	41	26	37	47	20	36	36	28	36	29	45	52	28	27	31	22	16	34	51	80	76	54	0	61	121	140	130	136	164
4408387	-0.110232	0.0639225	0.0796342	36	54	k__Bacteria;	p__Proteobacteria;	c__Betaproteobacteria;	o__Burkholderiales;	f__Comamonadaceae;	g__; s__	296	22	60	50	22	72	31	27	78	14	13	7	9	6	8	7	3	6	5	23	13	18	5	137	127	124	122	87	94	129	118	0	115	647	194	509	187	212
4393743	-0.0857535	-0.0971637	-0.0501309	72	36	k__Bacteria;	p__Proteobacteria;	c__Gammaproteobacteria;	o__Pseudomonadales;	f__Pseudomonadaceae;	g__; s__	199	31	954	553	94	891	1020	58	1954	219	262	353	152	109	101	241	92	481	119	340	114	102	108	115	112	114	124	104	170	92	523	1	90	215	116	175	88	53
4388963	-0.0867631	-0.0360445	0.220354	70	70	k__Bacteria;	p__Proteobacteria;	c__Betaproteobacteria;	o__Burkholderiales;	f__Comamonadaceae;	g__; s__	1	5	5	5	2	3	9	4	3	2	4	3	4	2	3	5	6	7	2	4	6	8	7	56	71	49	51	77	88	94	60	0	77	131	170	90	230	228
4383166	-0.09648	-0.0983096	-0.16729	54	35	k__Bacteria;	p__Proteobacteria;	c__Betaproteobacteria;	o__Burkholderiales;	f__Comamonadaceae;	g__; s__	74	130	177	92	96	62	110	152	73	124	104	113	106	137	261	241	97	85	155	91	140	174	128	39	50	51	31	55	53	37	54	0	67	3	6	5	6	16
4377697	-0.113021	0.17572	-0.0209221	34	12	k__Bacteria;	p__Proteobacteria;	c__Betaproteobacteria;	o__Burkholderiales;	f__Comamonadaceae;	g__Limnohabitans; s__curvus	64	98	75	54	102	81	155	184	125	215	216	204	255	211	149	199	177	216	170	196	202	144	156	92	127	71	133	102	139	130	101	2	86	234	254	26	275	249
4366724	-0.0631113	0.226822	-0.0408266	84	1	k__Bacteria;	p__Proteobacteria;	c__Betaproteobacteria;	o__Rhodocyclales;	f__Rhodocyclaceae;	g__C39; s__	1	0	0	2	5	1	3	1	2	6	2	4	3	4	6	4	4	9	15	16	19	22	24	7	8	7	7	7	4	5	15	1	7	6	5	20	9	4
4343367	-0.105415	-0.0107653	0.160883	42	87	k__Bacteria;	p__Actinobacteria;	c__Actinobacteria;	o__Actinomycetales;	f__ACK-M1;	g__; s__	6	25	14	23	30	7	36	37	10	36	38	17	34	21	36	35	21	30	12	18	25	13	27	26	12	3	23	21	44	55	29	0	24	42	103	6	83	80
4337739	-0.0930841	0.203523	-0.0550643	61	7	k__Bacteria;	p__Actinobacteria;	c__Actinobacteria;	o__Actinomycetales;	f__ACK-M1;	g__; s__	11	13	22	8	20	17	20	29	8	45	43	58	66	78	85	51	26	89	98	68	78	78	31	19	29	36	27	25	41	20	47	0	43	6	17	2	29	37
4336863	-0.128349	-0.0703476	-0.0629769	17	50	k__Bacteria;	p__Proteobacteria;	c__Betaproteobacteria;	o__Burkholderiales;	f__Comamonadaceae;	g__; s__	391	149	178	194	135	240	121	97	184	108	131	109	75	79	63	50	95	97	66	75	67	95	57	119	158	118	124	102	92	83	130	0	84	263	61	156	35	48
4334431	-0.131818	-0.0696272	-0.111619	13	51	k__Bacteria;	p__Proteobacteria;	c__Betaproteobacteria;	o__Burkholderiales;	f__Comamonadaceae;	g__; s__	231	196	138	206	135	170	153	166	148	146	124	152	102	104	104	88	125	113	94	89	98	138	104	96	98	81	82	99	94	54	89	1	90	95	51	140	42	69
4328907	-0.101735	0.00108617	-0.00515615	46	88	k__Bacteria;	p__Proteobacteria;	c__Betaproteobacteria;	o__Burkholderiales;	f__Comamonadaceae;	g__; s__	273	55	86	98	51	98	22	27	73	23	17	11	9	5	11	11	11	22	10	18	11	21	8	20	23	14	15	40	20	14	24	2	16	145	33	305	40	40
4295954	-0.099295	-0.111217	-0.155337	50	22	k__Bacteria;	p__Proteobacteria;	c__Betaproteobacteria;	o__Burkholderiales;	f__Comamonadaceae;	g__; s__	391	200	265	214	144	201	167	138	191	139	117	145	86	100	56	69	84	77	65	91	61	128	72	61	58	34	50	46	50	54	44	0	60	24	31	10	13	17
4170464	-0.145377	-0.0185234	0.00170286	1	81	k__Bacteria;	p__Proteobacteria;	c__Betaproteobacteria;	o__Burkholderiales;	f__Comamonadaceae;	g__; s__	253	217	162	218	188	270	218	219	198	251	293	240	254	199	229	238	251	285	209	231	244	167	247	306	332	257	342	359	339	352	309	0	261	259	199	555	310	247
4029797	-0.0915748	-0.0184663	0.211466	62	82	k__Bacteria;	p__Proteobacteria;	c__Alphaproteobacteria;	o__Rhodospirillales;	f__Rhodospirillaceae;	g__; s__	3	3	7	4	3	6	10	8	2	16	8	9	13	5	3	6	7	7	12	13	9	6	5	9	18	10	16	13	21	39	30	0	21	63	114	26	73	95
37911	-0.106005	-0.0953419	-0.0907333	41	40	k__Bacteria;	p__Proteobacteria;	c__Betaproteobacteria;	o__Burkholderiales;	f__Comamonadaceae;	g__Mitsuaria; s__chitosanitabida	50	111	149	46	84	46	56	40	85	116	85	86	110	111	350	352	129	84	126	75	66	86	188	107	103	100	118	141	123	93	162	0	104	36	44	21	20	44
3654574	-0.113535	-0.101983	0.00504467	33	30	k__Bacteria;	p__Proteobacteria;	c__Alphaproteobacteria;	o__Rhodobacterales;	f__Rhodobacteraceae;	g__Rhodobacter; s__	185	104	120	99	143	129	73	48	73	69	78	70	49	75	49	47	70	84	68	68	69	67	140	350	244	368	260	249	204	262	262	0	257	195	130	54	121	121
354682	-0.133218	0.106909	-0.050842	12	26	k__Bacteria;	p__Proteobacteria;	c__Betaproteobacteria;	o__Burkholderiales;	f__Comamonadaceae;	g__; s__	58	82	51	63	92	52	119	79	83	114	148	122	137	99	86	94	116	125	105	110	93	87	66	59	47	32	58	59	57	38	56	0	31	120	75	10	116	90
353491	-0.123938	0.140479	-0.0378181	25	15	k__Bacteria;	p__Proteobacteria;	c__Betaproteobacteria;	o__Burkholderiales;	f__Comamonadaceae;	g__; s__	34	67	51	66	71	65	107	116	79	156	156	124	175	156	145	191	149	179	123	146	164	103	133	29	33	17	48	28	28	39	21	0	37	90	108	26	105	105
351875	-0.099974	-0.112228	-0.119479	49	21	k__Bacteria;	p__Proteobacteria;	c__Betaproteobacteria;	o__Burkholderiales;	f__Comamonadaceae;	g__Hydrogenophaga; s__	654	570	866	437	532	397	203	226	149	134	152	178	95	95	113	95	84	138	123	114	117	236	181	124	117	180	149	148	168	96	321	0	135	81	54	102	65	70
3439	-0.10662	-0.0599202	0.104975	39	59	k__Bacteria;	p__Cyanobacteria;	c__Chloroplast;	o__Stramenopiles;	f__;	g__; s__	18	43	43	69	113	66	41	56	52	31	75	67	46	61	73	53	42	68	89	106	78	83	80	51	24	99	24	23	23	32	17	0	32	78	182	409	209	191
339773	-0.127401	0.101124	-0.0498281	21	31	k__Bacteria;	p__Proteobacteria;	c__Betaproteobacteria;	o__Burkholderiales;	f__Comamonadaceae;	g__Limnohabitans; s__	53	108	94	126	149	108	244	182	111	266	283	275	357	331	353	335	376	294	297	296	346	213	282	56	71	40	68	70	73	69	60	2	64	102	212	36	246	211
325906	-0.140137	-0.0260226	0.0888901	4	77	k__Bacteria;	p__Proteobacteria;	c__Betaproteobacteria;	o__Burkholderiales;	f__;	g__; s__	77	74	69	83	72	82	116	127	105	130	133	133	181	127	168	177	163	142	139	135	161	110	203	123	122	81	145	122	155	147	124	1	111	192	182	387	235	233
319461	-0.136269	0.0807178	-0.0250956	7	47	k__Bacteria;	p__Proteobacteria;	c__Betaproteobacteria;	o__Burkholderiales;	f__Comamonadaceae;	g__; s__	62	135	127	132	224	117	317	276	133	433	455	427	575	478	501	498	473	514	441	520	465	316	434	144	131	91	172	203	233	242	186	1	184	229	323	52	459	430
317527	-0.127576	0.138584	-0.001368	19	16	k__Bacteria;	p__Proteobacteria;	c__Betaproteobacteria;	o__Burkholderiales;	f__Comamonadaceae;	g__; s__	61	88	63	73	74	83	142	114	89	166	202	164	206	146	154	120	179	208	145	193	185	136	147	163	151	117	215	173	191	150	192	0	140	206	197	180	222	253
3169284	-0.0970089	-0.100625	-0.179267	53	32	k__Bacteria;	p__Proteobacteria;	c__Betaproteobacteria;	o__Burkholderiales;	f__;	g__; s__	99	150	136	113	169	97	115	184	83	150	127	155	148	190	257	182	128	102	173	169	132	182	139	40	61	75	29	86	58	50	59	0	88	3	2	2	2	11
315609	-0.117336	0.163567	-0.0324147	27	13	k__Bacteria;	p__Proteobacteria;	c__Betaproteobacteria;	o__Burkholderiales;	f__Comamonadaceae;	g__; s__	151	196	190	180	190	173	355	319	248	364	445	389	491	362	323	310	330	456	374	519	445	349	303	272	277	206	356	303	331	332	287	2	225	388	394	319	418	437
313241	-0.126898	0.0639102	0.101679	22	55	k__Bacteria;	p__Proteobacteria;	c__Betaproteobacteria;	o__Burkholderiales;	f__Comamonadaceae;	g__; s__	31	24	24	14	28	25	21	32	28	30	32	22	21	16	23	39	25	26	14	14	26	28	30	35	48	27	42	44	39	38	49	0	33	104	64	270	84	82
307741	-0.0946267	-0.0297948	0.140228	60	74	k__Bacteria;	p__Proteobacteria;	c__Alphaproteobacteria;	o__Rickettsiales;	f__Pelagibacteraceae;	g__; s__	85	85	99	115	142	88	222	246	35	151	103	117	178	167	130	156	82	123	104	93	156	77	91	141	102	49	175	125	161	251	208	2	169	196	391	34	256	208
305452	-0.0776284	0.211068	-0.0347723	77	5	k__Bacteria;	p__Actinobacteria;	c__Actinobacteria;	o__Actinomycetales;	f__ACK-M1;	g__; s__	13	12	21	16	31	20	12	9	16	26	30	16	20	27	38	22	24	25	26	33	21	37	25	10	19	7	16	8	15	4	12	0	13	22	45	3	45	51
304787	-0.0851865	0.214794	-0.0451233	73	4	k__Bacteria;	p__Proteobacteria;	c__Betaproteobacteria;	o__Burkholderiales;	f__Oxalobacteraceae;	g__Polynucleobacter; s__	62	99	82	111	98	96	140	153	118	161	194	157	220	207	256	196	180	213	200	143	159	116	205	89	117	90	119	101	149	160	105	1	117	116	198	67	187	235
3025389	-0.131052	-0.067064	0.0537533	15	52	k__Bacteria;	p__Proteobacteria;	c__Betaproteobacteria;	o__Burkholderiales;	f__Comamonadaceae;	g__Hydrogenophaga; s__	92	104	92	122	45	103	92	69	82	61	92	76	62	52	57	60	77	78	59	53	89	98	86	66	68	60	64	48	37	60	66	0	45	212	103	72	99	83
2979771	-0.0878594	-0.0668382	0.0995838	69	53	k__Bacteria;	p__Proteobacteria;	c__Betaproteobacteria;	o__Burkholderiales;	f__;	g__; s__	3	17	5	10	1	4	5	7	8	6	7	16	8	13	21	14	8	14	7	12	11	10	23	755	736	479	674	465	518	517	279	1	269	107	131	776	120	124
265927	-0.102879	-0.0204043	0.200031	45	80	k__Bacteria;	p__Proteobacteria;	c__Betaproteobacteria;	o__Burkholderiales;	f__Comamonadaceae;	g__Limnohabitans; s__	32	28	50	48	38	45	39	38	50	41	43	39	41	48	42	36	43	56	45	47	47	56	47	303	303	204	316	223	172	287	247	11	214	616	371	1339	587	540
242577	-0.089889	0.203679	-0.0584962	66	6	k__Bacteria;	p__Actinobacteria;	c__Actinobacteria;	o__Actinomycetales;	f__ACK-M1;	g__; s__	15	13	24	18	31	15	40	35	18	60	62	55	91	84	78	62	42	90	59	67	77	70	55	23	22	17	28	23	40	34	40	0	22	19	37	5	46	59
232319	-0.136208	0.0282906	-0.0583327	8	76	k__Bacteria;	p__Proteobacteria;	c__Betaproteobacteria;	o__Burkholderiales;	f__Comamonadaceae;	g__; s__	166	138	127	150	135	182	144	126	163	149	187	155	122	104	86	105	97	168	106	128	142	186	104	177	197	180	213	185	153	142	242	0	140	146	76	186	81	91
2194872	-0.134369	0.0793734	-0.000632586	11	48	k__Bacteria;	p__Proteobacteria;	c__Betaproteobacteria;	o__Burkholderiales;	f__Oxalobacteraceae;	g__; s__	138	101	103	143	106	141	198	137	132	211	229	183	204	215	199	166	207	235	155	218	180	159	169	343	337	280	526	393	476	396	327	3	259	187	175	652	266	294
2033299	-0.0895325	-0.0955384	0.0151826	67	39	k__Bacteria;	p__Proteobacteria;	c__Gammaproteobacteria;	o__Alteromonadales;	f__[Chromatiaceae];	g__Rheinheimera; s__	82	12	689	203	22	202	443	23	566	63	115	277	65	34	47	100	25	147	59	146	28	33	32	84	61	68	70	46	109	50	403	0	53	96	41	80	47	29
2026695	-0.128497	-0.0790536	0.0113656	16	49	k__Bacteria;	p__Proteobacteria;	c__Betaproteobacteria;	o__Burkholderiales;	f__Comamonadaceae;	g__Hydrogenophaga; s__	177	159	113	129	85	122	63	50	93	60	65	46	44	35	32	51	56	43	36	71	62	90	71	111	116	122	127	135	122	114	155	1	90	161	79	337	71	67
2022269	-0.094874	-0.112787	-0.100863	58	20	k__Bacteria;	p__Proteobacteria;	c__Betaproteobacteria;	o__Burkholderiales;	f__Comamonadaceae;	g__; s__	416	245	353	299	193	238	166	132	105	67	75	63	41	26	42	62	31	38	36	38	52	67	45	48	41	43	32	26	23	38	33	0	21	122	87	12	53	42
153559	-0.0607164	0.22472	-0.0399962	85	2	k__Bacteria;	p__Proteobacteria;	c__Betaproteobacteria;	o__Rhodocyclales;	f__Rhodocyclaceae;	g__C39; s__	2	6	3	5	9	5	6	3	10	4	3	5	5	5	10	1	1	49	58	57	57	34	42	16	16	2	12	9	16	15	25	3	15	16	29	15	27	19
150491	-0.142152	-0.0142156	-0.0316216	3	85	k__Bacteria;	p__Proteobacteria;	c__Betaproteobacteria;	o__Burkholderiales;	f__Comamonadaceae;	g__; s__	260	177	119	158	178	342	160	128	120	147	171	164	190	133	102	121	170	217	171	192	201	121	134	181	169	165	239	234	240	229	209	0	156	133	123	384	152	170
141143	-0.125815	-0.0465739	0.0091552	23	64	k__Bacteria;	p__Cyanobacteria;	c__Chloroplast;	o__Cryptophyta;	f__;	g__; s__	86	136	117	151	227	300	166	135	117	111	163	139	133	110	79	162	81	86	166	77	202	96	103	43	35	19	21	26	49	58	55	0	31	77	107	7	110	113
124653	-0.13536	0.0921504	0.00489054	10	41	k__Bacteria;	p__Proteobacteria;	c__Betaproteobacteria;	o__Burkholderiales;	f__Comamonadaceae;	g__Limnohabitans; s__	39	60	49	48	60	49	70	64	56	134	123	94	156	107	120	115	142	146	102	123	140	83	125	54	44	31	54	69	49	50	59	0	34	135	136	48	186	115
1141678	-0.0823975	-0.0599375	0.0983288	75	58	k__Bacteria;	p__Proteobacteria;	c__Gammaproteobacteria;	o__Pseudomonadales;	f__Moraxellaceae;	g__Acinetobacter; s__	18	27	18	9	25	12	20	23	15	21	23	20	9	5	12	34	19	10	6	13	16	1	6	24	15	40	32	30	46	36	20	0	22	25	33	37	32	42
1125869	-0.0730662	-0.108562	-0.166699	80	24	k__Bacteria;	p__Proteobacteria;	c__Betaproteobacteria;	o__Burkholderiales;	f__Comamonadaceae;	g__; s__	482	294	434	245	227	451	190	181	307	105	99	133	56	87	61	65	39	65	76	59	64	111	67	13	16	23	7	5	5	7	9	0	3	2	1	1	0	0
1124681	-0.131468	-0.0428682	0.118596	14	66	k__Bacteria;	p__Proteobacteria;	c__Betaproteobacteria;	o__Burkholderiales;	f__Comamonadaceae;	g__; s__	53	99	97	80	68	74	76	81	67	102	86	100	114	75	201	167	125	92	95	93	101	81	125	107	112	82	121	134	115	116	145	1	135	301	167	473	238	223
1106674	-0.114512	-0.110564	-0.0783534	32	23	k__Bacteria;	p__Proteobacteria;	c__Betaproteobacteria;	o__Burkholderiales;	f__Comamonadaceae;	g__; s__	171	490	150	198	318	186	165	320	38	158	164	208	217	244	166	133	197	141	117	90	91	119	89	89	103	104	68	225	166	104	62	0	317	45	102	33	128	194
[truncated: 42 more columns]
