# Supplementary material for: Dynamic microbial populations along the Cuyahoga River
Source: PLoS One. 2017 Oct 19;12(10):e0186290. doi: 10.1371/journal.pone.0186290 (PMC5648161; doi:10.1371/journal.pone.0186290)
Supplement: S3 Table — (XLSX) [file pone.0186290.s004.xlsx]

## Sheet: Sheet1
	Loadings values					Taxonomy						Sample read counts
OTU	PC1	PC2	PC3	PC1rank	PC2rank	kingdom	phylum	class	order	family	genusSpecies	1D01	1D02	1D03	1D04	1D05	1D06	1D07	1D08	1D09	1D10	1D12	1D15	1D17	1D18	1D19	1D22	1D23	1D26	1D27	1D28	1D29	1D30	1D31	1D32	1D33	1D34	1D35	1D36	1D37	1D38	1D39	1D40	1D41	2D10	2D12	2D13	2D16	2D18
86	-0.0534759	-0.0893444	0.0531489	92	44	k__Archaea;	p__Euryarchaeota;	c__Methanobacteria;	o__Methanobacteriales;	f__Methanobacteriaceae;	g__Methanobrevibacter; s__	0	0	0	0	0	0	0	0	0	0	0	0	0	0	0	0	0	0	0	0	0	0	0	0	0	0	0	0	0	0	11	0	0	5	0	0	0	0
843826	-0.0288386	-0.00822506	-0.0349387	134	129	k__Archaea;	p__Euryarchaeota;	c__Methanomicrobia;	o__Methanomicrobiales;	f__Methanospirillaceae;	g__Methanospirillum; s__	0	2	0	0	0	0	0	1	0	0	1	0	0	0	1	0	0	0	0	0	0	0	0	0	0	0	40	1	0	0	0	1	0	0	0	0	0	0
831257	-0.0625001	-0.00130335	0.0082623	74	144	k__Archaea;	p__Crenarchaeota;	c__MBGB;	o__;	f__;	g__; s__	21	0	0	0	0	0	0	0	0	0	0	13	0	0	0	0	0	0	10	0	0	0	0	0	0	0	0	0	0	0	0	0	0	16	0	0	0	0
813203	-0.0513926	0.00530905	0.109349	94	132	k__Archaea;	p__Crenarchaeota;	c__MCG;	o__pGrfC26;	f__;	g__; s__	0	0	0	0	0	15	0	1	0	0	0	0	0	0	0	51	0	5	0	2	0	0	1	0	0	0	0	0	0	0	0	0	0	0	1	0	0	0
810650	-0.0538939	-0.0291301	0.0127829	91	105	k__Archaea;	p__Euryarchaeota;	c__Thermoplasmata;	o__E2;	f__DHVEG-1;	g__; s__	1	4	0	0	0	0	0	0	0	2	0	0	0	3	0	0	0	0	15	0	0	0	0	0	0	9	0	0	0	0	30	4	0	0	0	0	0	1
805881	-0.039834	-0.0424757	0.0248623	113	94	k__Archaea;	p__Euryarchaeota;	c__Methanomicrobia;	o__Methanosarcinales;	f__ANME-2D;	g__; s__	0	0	0	0	0	0	0	0	0	21	0	0	0	0	1	0	0	2	5	0	0	0	4	0	0	0	0	0	0	0	0	0	0	0	112	0	0	0
756973	-0.0753843	-0.0738174	0.0137411	59	53	k__Archaea;	p__Crenarchaeota;	c__Thaumarchaeota;	o__Nitrososphaerales;	f__Nitrososphaeraceae;	g__Candidatus Nitrososphaera;	0	0	0	0	0	0	0	0	0	33	0	0	0	0	0	1	0	0	0	0	0	0	0	0	0	0	0	0	0	17	39	0	0	12	2	0	33	0
73685	-0.0859043	0.0855032	0.0466716	46	46	k__Archaea;	p__Euryarchaeota;	c__Thermoplasmata;	o__E2;	f__DHVEG-1;	g__; s__	50	14	1	0	3	11	89	0	48	58	0	0	0	5	0	0	0	0	0	0	0	0	5	0	0	0	0	122	0	0	0	0	0	0	0	0	1	1
730684	-0.143314	-0.227057	0.00547208	12	1	k__Archaea;	p__Crenarchaeota;	c__Thaumarchaeota;	o__Cenarchaeales;	f__Cenarchaeaceae;	g__Nitrosopumilus; s__	1	9	0	10	15	0	7	96	18	31	50	9	1	23	30	33	34	38	84	46	80	38	52	91	67	145	123	41	141	160	266	211	240	337	208	373	79	87
725404	-0.0670838	-0.133622	0.0519929	68	16	k__Archaea;	p__Crenarchaeota;	c__Thaumarchaeota;	o__Nitrososphaerales;	f__Nitrososphaeraceae;	g__Candidatus Nitrososphaera;	0	0	0	0	0	0	0	0	0	0	0	0	0	0	0	0	0	0	0	0	0	0	0	0	0	0	0	0	0	0	0	0	0	17	29	0	0	8
720511	-0.0912231	-0.143006	0.0176835	42	12	k__Archaea;	p__Crenarchaeota;	c__Thaumarchaeota;	o__Nitrososphaerales;	f__Nitrososphaeraceae;	g__Candidatus Nitrososphaera;	10	0	0	0	0	0	0	0	0	3	0	3	42	0	0	0	3	9	5	0	8	0	0	0	11	36	0	13	27	19	5	51	42	48	1	105	0	0
711882	-0.0301879	-0.0550778	0.000405331	127	78	k__Archaea;	p__Euryarchaeota;	c__Thermoplasmata;	o__E2;	f__[Methanomassiliicoccaceae];	g__; s__	0	0	0	0	0	0	0	0	0	0	0	0	0	0	0	0	0	0	0	0	0	1	0	0	0	0	0	0	0	0	0	0	0	0	3	0	0	0
70346	-0.0676127	-0.118936	-0.0784093	66	22	k__Bacteria;	p__Bacteroidetes;	c__[Saprospirae];	o__[Saprospirales];	f__Chitinophagaceae;	g__Sediminibacterium; s__	0	4	0	0	0	1	0	0	0	0	0	0	1	1	0	0	0	0	0	0	3	0	0	0	1	0	0	0	4	1	0	1	3	0	0	0	0	0
698149	-0.06644	-0.11711	-0.0192286	69	24	k__Archaea;	p__Euryarchaeota;	c__Thermoplasmata;	o__E2;	f__[Methanomassiliicoccaceae];	g__; s__	0	0	0	0	0	0	0	0	0	0	0	0	0	0	0	0	0	0	1	0	13	6	0	27	0	0	0	0	0	0	3	1	0	98	59	0	0	15
689490	-0.0954936	0.0909738	0.0696522	36	43	k__Archaea;	p__Crenarchaeota;	c__MCG;	o__;	f__;	g__; s__	13	0	0	22	50	25	9	0	0	34	0	0	0	4	0	26	7	8	0	3	10	6	9	0	0	0	0	0	0	1	0	0	0	0	43	0	0	1
687497	-0.114528	0.0600033	0.115351	26	68	k__Bacteria;	p__Bacteroidetes;	c__[Saprospirae];	o__[Saprospirales];	f__Chitinophagaceae;	g__; s__	0	0	3	3	1	2	6	3	7	2	1	1	3	1	7	23	0	2	0	18	1	9	12	17	1	0	0	3	13	0	7	2	0	0	0	1	0	1
680292	-0.0747735	-0.0656491	-0.035529	60	63	k__Archaea;	p__Crenarchaeota;	c__Thaumarchaeota;	o__Cenarchaeales;	f__;	g__; s__	0	0	0	0	0	0	0	0	0	0	0	2	0	0	0	0	0	0	0	0	0	1	0	0	0	25	3	0	0	0	0	23	0	0	1	0	0	11
66896	-0.151997	-0.00425788	-0.0917053	6	137	k__Archaea;	p__Euryarchaeota;	c__Methanomicrobia;	o__Methanomicrobiales;	f__Methanoregulaceae;	g__Candidatus Methanoregula;	103	94	149	195	117	106	119	285	119	74	78	134	143	170	112	104	189	163	185	240	42	56	218	178	139	147	176	290	160	374	110	130	159	0	6	339	321	91
647334	-0.0951053	0.000881325	0.0139875	38	145	k__Archaea;	p__Euryarchaeota;	c__Methanomicrobia;	o__Methanomicrobiales;	f__Methanospirillaceae;	g__Methanospirillum; s__	0	15	0	0	21	39	8	29	87	0	23	1	0	0	15	29	5	0	0	32	13	0	0	0	0	0	26	27	110	0	0	31	42	0	0	0	0	0
641573	-0.132616	-0.16407	8.54233e-05	16	7	k__Archaea;	p__Crenarchaeota;	c__Thaumarchaeota;	o__Cenarchaeales;	f__;	g__; s__	2	1	5	7	4	3	5	6	2	5	1	4	5	4	1	2	0	6	10	17	2	4	3	2	28	0	3	0	0	0	2	2	3	43	7	71	29	22
611626	-0.0410841	0.0460808	-0.00688284	110	87	k__Archaea;	p__Euryarchaeota;	c__Methanomicrobia;	o__Methanosarcinales;	f__Methanosarcinaceae;	g__Methanimicrococcus; s__blatticola	0	0	0	0	0	0	12	0	0	0	0	0	0	0	0	0	0	0	0	0	0	0	0	0	0	0	0	0	0	0	0	0	0	0	0	0	0	0
565570	-0.0279398	0.032463	0.000219628	136	100	k__Archaea;	p__Euryarchaeota;	c__Thermoplasmata;	o__E2;	f__[Methanomassiliicoccaceae];	g__vadinCA11; s__	0	0	0	0	0	0	0	0	0	0	0	0	0	0	101	0	0	0	0	13	0	0	0	0	0	0	0	0	0	0	0	0	0	0	0	0	0	0
556561	-0.121912	-0.169046	0.0337753	21	5	k__Archaea;	p__Crenarchaeota;	c__Thaumarchaeota;	o__Nitrososphaerales;	f__Nitrososphaeraceae;	g__Candidatus Nitrososphaera;	0	23	0	0	8	0	0	0	4	21	0	31	0	0	0	0	0	0	12	1	2	34	1	71	13	51	8	24	86	87	138	41	31	144	57	0	0	21
533	-0.0651605	0.0183692	0.0158823	70	121	k__Archaea;	p__Euryarchaeota;	c__Methanomicrobia;	o__Methanocellales;	f__Methanocellaceae;	g__Methanocella; s__	0	0	0	0	0	0	0	46	0	0	0	14	0	0	29	0	0	44	15	0	9	0	26	0	0	0	0	128	0	13	0	54	0	0	0	0	0	0
531891	-0.0937982	0.084753	-0.103659	39	47	k__Archaea;	p__Euryarchaeota;	c__Methanomicrobia;	o__Methanomicrobiales;	f__Methanoregulaceae;	g__Candidatus Methanoregula;	0	0	1	44	20	0	0	0	0	1	7	0	0	4	0	0	24	8	0	31	29	2	0	0	11	1	5	16	0	0	0	4	0	0	0	0	0	1
527335	-0.0298678	-0.0710868	0.0391666	129	56	k__Archaea;	p__Euryarchaeota;	c__Thermoplasmata;	o__E2;	f__DHVEG-1;	g__; s__	0	0	0	0	0	0	0	0	5	0	0	0	0	0	0	0	0	0	0	0	0	0	0	0	0	0	0	0	0	0	0	0	0	0	0	0	0	0
522457	-0.0812847	0.0560771	0.0750882	51	76	k__Archaea;	p__Crenarchaeota;	c__Thermoprotei;	o__;	f__;	g__; s__	13	7	0	0	10	0	28	0	0	0	0	0	0	0	0	5	0	0	0	33	0	0	0	0	0	0	0	0	0	33	14	0	0	0	0	0	0	0
521827	-0.168959	-0.0515812	0.0341618	3	80	k__Archaea;	p__Euryarchaeota;	c__Methanomicrobia;	o__Methanomicrobiales;	f__Methanoregulaceae;	g__; s__	71	71	54	162	187	12	196	0	105	66	215	206	56	97	246	97	247	106	226	254	285	331	165	147	334	94	137	99	210	87	235	193	281	46	138	72	375	144
520629	-0.0302356	0.0454143	-0.0101496	126	88	k__Archaea;	p__Crenarchaeota;	c__MCG;	o__;	f__;	g__; s__	0	1	0	0	0	0	0	36	0	0	0	0	0	0	0	0	0	0	0	0	0	0	3	0	1	0	0	0	0	0	0	0	0	0	0	0	0	0
518765	-0.0960597	0.123122	0.0541041	35	21	k__Archaea;	p__Crenarchaeota;	c__MBGB;	o__;	f__;	g__; s__	23	31	33	1	13	12	10	0	0	38	5	0	0	24	0	21	7	0	1	29	11	26	21	0	5	0	0	0	6	0	0	0	0	0	0	0	0	12
49023	-0.0337688	-0.0643365	0.0304167	120	65	k__Bacteria;	p__Planctomycetes;	c__Phycisphaerae;	o__Phycisphaerales;	f__;	g__; s__	0	0	0	0	0	0	0	0	0	0	0	0	0	0	0	0	0	0	0	0	0	0	0	0	0	0	0	0	0	0	2	0	0	0	0	0	0	0
468417	-0.0458343	-0.0768231	-0.0411879	104	52	k__Archaea;	p__[Parvarchaeota];	c__[Micrarchaea];	o__[Micrarchaeles];	f__;	g__; s__	0	0	0	0	0	0	0	0	0	0	0	0	0	0	0	0	0	0	0	0	37	0	0	0	0	0	84	0	0	0	0	0	0	0	0	0	0	6
464997	-0.0913136	0.107102	-0.000174769	41	30	k__Archaea;	p__Euryarchaeota;	c__Thermoplasmata;	o__E2;	f__DHVEG-1;	g__; s__	11	1	14	1	14	0	5	0	7	8	12	0	0	17	2	0	0	7	0	0	0	0	35	0	0	0	0	10	0	0	0	0	0	0	0	0	0	36
4484245	-0.119466	0.156374	0.0855478	22	8	k__Bacteria;	p__Bacteroidetes;	c__[Saprospirae];	o__[Saprospirales];	f__Chitinophagaceae;	g__; s__	5	10	24	5	1	4	8	10	30	7	4	6	6	1	8	25	1	1	2	10	2	1	2	0	0	0	0	0	0	0	0	0	0	0	0	0	0	0
4479099	-0.116145	-0.140924	0.025538	24	14	k__Archaea;	p__Euryarchaeota;	c__Thermoplasmata;	o__E2;	f__[Methanomassiliicoccaceae];	g__; s__	19	0	0	1	25	1	83	1	1	0	0	83	0	0	0	1	72	1	0	1	0	1	1	132	227	177	267	33	442	1	248	103	414	238	339	0	497	94
4479098	-0.144602	-0.00426895	-0.0119941	9	136	k__Archaea;	p__Euryarchaeota;	c__Thermoplasmata;	o__E2;	f__[Methanomassiliicoccaceae];	g__; s__	132	108	61	41	2	179	130	0	101	124	129	232	0	222	31	16	88	78	85	43	74	148	42	0	68	166	1	0	1	45	83	34	0	44	0	0	112	261
4478632	-0.182017	0.0737954	0.0255891	1	54	k__Archaea;	p__Crenarchaeota;	c__MCG;	o__pGrfC26;	f__;	g__; s__	302	300	92	402	207	368	199	200	583	269	166	119	336	219	409	350	521	351	347	199	307	294	487	330	310	136	174	277	295	167	150	162	114	182	220	0	0	192
4478326	-0.0476176	0.0651952	0.0140884	100	64	k__Archaea;	p__Euryarchaeota;	c__Methanomicrobia;	o__Methanomicrobiales;	f__Methanoregulaceae;	g__Methanolinea; s__	56	0	0	11	0	0	0	0	0	0	1	1	0	0	0	0	0	1	0	0	0	0	1	0	0	1	0	0	0	0	2	0	0	0	0	0	0	2
4473545	-0.104977	0.00379525	0.00944459	29	139	k__Archaea;	p__[Parvarchaeota];	c__[Parvarchaea];	o__YLA114;	f__;	g__; s__	1	13	8	4	6	4	1	5	13	14	9	1	2	11	1	5	2	8	0	4	8	8	0	12	16	8	9	30	0	14	0	4	0	5	4	2	0	3
4472847	-0.0246797	0.0242575	-0.0141578	141	112	k__Archaea;	p__Euryarchaeota;	c__Thermoplasmata;	o__E2;	f__[Methanomassiliicoccaceae];	g__vadinCA11; s__	0	0	0	0	0	0	0	0	0	0	0	0	0	0	0	0	0	0	0	0	0	0	0	0	0	0	0	0	0	0	0	0	0	0	0	0	0	0
4461429	-0.0317617	-0.0682416	-0.0488977	124	60	k__Bacteria;	p__OD1;	c__;	o__;	f__;	g__; s__	0	0	0	0	0	1	0	0	0	0	0	0	0	0	0	0	2	0	0	0	0	2	0	0	0	0	0	0	0	0	0	0	0	0	0	0	0	0
4458631	-0.0540649	0.0221979	-0.0130201	89	116	k__Archaea;	p__Euryarchaeota;	c__Methanomicrobia;	o__Methanomicrobiales;	f__;	g__; s__	0	0	0	0	0	0	0	0	0	0	0	0	0	0	0	0	0	0	1	0	0	0	0	0	0	0	0	0	0	0	0	0	0	0	0	0	0	0
4450457	-0.127318	0.0507096	-0.00828334	20	82	k__Archaea;	p__[Parvarchaeota];	c__[Parvarchaea];	o__YLA114;	f__;	g__; s__	2	1	6	7	6	6	4	13	9	6	5	20	0	15	27	6	1	14	6	0	3	21	2	12	5	0	3	13	4	0	1	0	0	44	0	0	1	10
4448282	-0.150212	-0.21673	0.0116393	7	2	k__Archaea;	p__Crenarchaeota;	c__Thaumarchaeota;	o__Cenarchaeales;	f__Cenarchaeaceae;	g__Nitrosopumilus; s__	0	0	0	0	1	0	2	10	0	4	4	2	0	2	3	3	2	5	4	5	5	6	4	8	3	10	7	4	19	12	20	18	13	14	18	27	4	6
4437875	-0.114678	-0.168934	-0.00389716	25	6	k__Archaea;	p__[Parvarchaeota];	c__[Parvarchaea];	o__YLA114;	f__;	g__; s__	3	0	0	2	1	0	0	7	0	3	0	0	1	1	5	0	1	0	0	2	1	0	0	3	2	0	2	0	1	1	3	1	0	2	2	14	8	8
4433471	-0.150141	-0.0331431	-0.0976164	8	98	k__Archaea;	p__[Parvarchaeota];	c__[Parvarchaea];	o__YLA114;	f__;	g__; s__	1	8	2	1	5	2	17	1	12	13	3	4	13	7	7	13	4	6	0	5	15	3	8	16	4	15	8	19	18	6	39	17	7	4	0	1	41	28
4431813	-0.12995	-0.171633	0.0354827	19	4	k__Archaea;	p__Crenarchaeota;	c__Thaumarchaeota;	o__Cenarchaeales;	f__Cenarchaeaceae;	g__; s__	0	0	5	1	0	0	1	3	1	6	2	6	0	0	7	0	10	14	3	18	14	1	19	1	7	9	0	0	0	0	8	71	38	38	69	11	0	11
4429912	-0.136356	-0.211399	0.00197426	15	3	k__Archaea;	p__Crenarchaeota;	c__Thaumarchaeota;	o__Cenarchaeales;	f__Cenarchaeaceae;	g__Nitrosopumilus; s__	0	0	0	0	0	0	0	4	0	4	0	1	0	0	1	0	0	2	5	10	2	2	2	6	2	6	7	0	5	10	15	13	10	15	14	16	7	6
4426766	-0.0339038	0.0215058	0.0268894	119	119	k__Bacteria;	p__Bacteroidetes;	c__[Saprospirae];	o__[Saprospirales];	f__Chitinophagaceae;	g__; s__	0	0	1	0	0	0	0	0	0	4	0	0	0	0	0	20	1	0	0	0	0	0	0	0	0	0	0	0	13	1	2	4	1	0	0	0	0	1
4425284	-0.0418418	-0.105603	0.0380125	109	32	k__Archaea;	p__Crenarchaeota;	c__Thaumarchaeota;	o__Cenarchaeales;	f__Cenarchaeaceae;	g__Nitrosopumilus; s__	0	0	0	0	0	0	0	0	0	0	0	0	0	0	0	0	0	0	0	0	0	0	0	0	0	0	0	0	0	1	0	0	0	5	0	5	0	0
4419320	-0.0573773	0.030596	-0.033978	87	103	k__Archaea;	p__Euryarchaeota;	c__Thermoplasmata;	o__E2;	f__[Methanomassiliicoccaceae];	g__vadinCA11; s__	0	0	15	0	0	0	0	0	0	0	0	60	0	0	0	0	0	0	0	0	0	7	1	0	0	0	0	0	0	0	0	0	0	0	0	0	0	0
4419317	-0.098517	0.00154741	0.0794909	33	143	k__Archaea;	p__Euryarchaeota;	c__Methanomicrobia;	o__Methanosarcinales;	f__Methanosarcinaceae;	g__Methanosarcina; s__	0	0	0	0	0	1	11	0	33	26	1	39	0	0	0	50	13	34	0	0	0	57	0	59	0	0	8	130	0	0	0	0	0	10	0	0	28	33
4411390	-0.0609005	-0.0322338	-0.0301491	76	101	k__Archaea;	p__Euryarchaeota;	c__Methanomicrobia;	o__Methanosarcinales;	f__ANME-2D;	g__; s__	0	0	0	0	0	0	0	0	0	0	82	0	0	0	1	0	0	18	14	11	0	0	0	0	0	0	0	0	1	0	1	0	0	0	0	0	0	0
4409069	-0.163595	0.111302	0.0319513	4	27	k__Archaea;	p__Euryarchaeota;	c__Methanomicrobia;	o__Methanomicrobiales;	f__Methanomicrobiaceae;	g__Methanoculleus; s__	37	14	14	8	12	6	27	5	6	10	9	10	23	16	9	5	1	14	11	15	11	4	9	2	6	9	2	12	0	4	5	6	0	1	1	0	0	5
4408094	-0.0761192	-0.00158786	0.0142091	58	142	k__Archaea;	p__Euryarchaeota;	c__Thermoplasmata;	o__E2;	f__[Methanomassiliicoccaceae];	g__; s__	0	3	0	1	0	0	0	0	0	0	0	0	0	0	1	1	0	0	0	2	0	0	0	0	2	4	0	1	2	7	0	0	0	0	4	0	0	26
4407845	-0.118285	0.0580192	-0.00132015	23	71	k__Archaea;	p__Euryarchaeota;	c__Thermoplasmata;	o__E2;	f__[Methanomassiliicoccaceae];	g__; s__	27	122	3	30	59	0	58	29	111	42	51	0	0	1	0	50	80	92	12	61	134	157	12	8	97	51	215	0	54	26	3	17	102	0	44	0	0	2
4404696	-0.0693171	0.0809601	-0.0148547	64	50	k__Archaea;	p__Euryarchaeota;	c__Thermoplasmata;	o__E2;	f__DHVEG-1;	g__; s__	0	0	0	8	0	5	32	53	0	0	4	7	6	24	0	0	0	0	0	0	18	0	0	0	0	0	0	0	0	0	0	17	0	0	0	0	0	0
4398242	-0.0629284	-0.07043	0.044182	73	57	k__Archaea;	p__Euryarchaeota;	c__Methanomicrobia;	o__Methanosarcinales;	f__ANME-2D;	g__; s__	15	0	0	0	0	28	0	0	0	0	55	13	0	22	18	0	0	9	21	0	0	0	0	0	0	0	0	0	55	0	128	0	0	0	3	109	0	5
4398241	-0.0805281	0.10093	0.0086865	52	36	k__Archaea;	p__Euryarchaeota;	c__Thermoplasmata;	o__E2;	f__TMEG;	g__; s__	51	73	239	44	138	88	0	76	43	54	0	1	0	17	0	0	0	43	5	0	0	38	29	0	8	0	0	0	0	71	7	0	0	0	56	0	0	65
4397176	-0.0386442	0.10004	0.152188	114	38	k__Archaea;	p__Euryarchaeota;	c__DSEG;	o__HydGC-84-221A;	f__;	g__; s__	0	0	0	0	0	0	0	0	0	0	0	0	0	0	0	34	0	0	0	0	0	0	0	0	0	0	0	0	0	0	0	0	0	0	0	0	0	0
4393776	-0.111319	-0.0285652	0.0333118	27	106	k__Archaea;	p__Euryarchaeota;	c__Methanomicrobia;	o__Methanomicrobiales;	f__Methanoregulaceae;	g__Candidatus Methanoregula;	0	6	1	1	6	2	2	4	3	1	11	1	2	2	0	1	4	0	8	0	4	3	0	2	12	2	3	15	12	0	1	2	5	0	7	0	0	4
4392634	-0.0862225	0.116991	-0.298432	45	25	k__Archaea;	p__Crenarchaeota;	c__MCG;	o__pGrfC26;	f__;	g__; s__	12	0	55	0	18	41	11	0	21	21	12	33	0	0	0	0	0	0	17	0	0	0	7	0	0	0	20	0	0	0	0	0	8	0	0	0	0	0
4381049	-0.0270331	0.0422499	-0.0108752	139	95	k__Archaea;	p__Euryarchaeota;	c__Thermoplasmata;	o__E2;	f__20c-4;	g__; s__	0	0	0	0	0	0	0	72	0	0	0	0	0	0	0	0	0	0	0	0	0	0	0	0	0	0	0	0	0	0	0	0	0	0	0	0	0	0
4368302	-0.0850215	0.0808189	0.020185	50	51	k__Archaea;	p__Crenarchaeota;	c__MCG;	o__pGrfC26;	f__;	g__; s__	46	0	18	0	24	7	0	28	0	5	0	50	120	0	0	0	0	0	0	0	15	23	0	17	0	7	0	35	0	0	0	0	15	44	0	0	0	0
4361118	-0.022001	-0.0165243	-0.0287118	143	125	k__Archaea;	p__Euryarchaeota;	c__Thermoplasmata;	o__E2;	f__DHVEG-1;	g__; s__	0	0	0	0	2	0	0	0	0	0	0	0	0	1	0	0	0	0	0	0	0	0	0	0	0	0	0	0	0	0	0	1	0	0	0	0	0	0
4355526	-0.144599	0.127156	0.0458149	10	19	k__Archaea;	p__Euryarchaeota;	c__Methanomicrobia;	o__Methanomicrobiales;	f__Methanomicrobiaceae;	g__; s__	19	12	6	4	6	0	18	4	11	12	3	7	29	16	1	4	0	17	4	13	10	0	7	2	4	1	0	7	1	3	1	4	1	0	0	0	0	3
4355520	-0.140284	0.102489	0.0352684	13	34	k__Archaea;	p__Euryarchaeota;	c__Methanomicrobia;	o__Methanomicrobiales;	f__Methanomicrobiaceae;	g__; s__	225	72	96	52	54	14	136	74	55	102	15	62	195	81	38	18	0	96	28	161	56	10	27	3	31	21	0	62	1	33	0	45	16	0	0	2	1	61
4354730	-0.0433093	-0.0493298	-0.0018664	107	84	k__Archaea;	p__Euryarchaeota;	c__Methanomicrobia;	o__Methanosarcinales;	f__Methanosarcinaceae;	g__Methanolobus; s__	0	0	0	0	0	0	0	0	0	0	8	0	0	0	0	0	0	0	6	0	0	0	0	37	0	0	0	0	0	1	0	8	0	0	0	0	250	7
4348301	-0.0300115	0.0397941	0.0318378	128	97	k__Archaea;	p__Euryarchaeota;	c__Methanomicrobia;	o__Methanosarcinales;	f__Methanosarcinaceae;	g__Methanomethylovorans; s__	0	0	0	0	0	0	0	0	0	0	0	0	0	0	0	0	0	0	0	0	0	0	0	0	0	0	0	0	0	0	0	0	0	0	0	0	0	0
4344208	-0.0293997	-0.0144395	-0.0200264	131	126	k__Archaea;	p__Euryarchaeota;	c__Thermoplasmata;	o__E2;	f__[Methanomassiliicoccaceae];	g__; s__	0	2	0	0	0	1	8	0	0	0	0	0	0	2	0	0	0	25	13	0	14	0	0	0	0	0	0	0	0	0	0	0	0	0	0	0	1	0
4344032	-0.033503	-0.0979752	0.014996	123	40	k__Archaea;	p__[Parvarchaeota];	c__[Parvarchaea];	o__WCHD3-30;	f__;	g__; s__	0	0	0	0	0	1	0	0	1	0	0	0	0	0	0	0	0	0	0	0	0	0	0	0	0	0	0	0	0	0	0	0	3	0	0	44	0	0
4340096	-0.0276637	-0.0582252	0.0291368	137	70	k__Archaea;	p__Crenarchaeota;	c__Thermoprotei;	o__;	f__;	g__; s__	0	0	0	0	0	0	0	0	0	0	0	0	0	0	0	0	0	0	0	0	0	0	0	0	0	0	0	0	0	0	0	0	0	0	0	0	0	0
4339880	-0.0689777	-0.0561205	-0.0101835	65	75	k__Archaea;	p__[Parvarchaeota];	c__[Parvarchaea];	o__YLA114;	f__;	g__; s__	1	0	0	0	0	0	0	0	0	0	0	0	0	0	0	0	0	0	0	0	0	0	1	63	4	30	7	0	0	5	3	5	9	13	0	0	0	0
4334754	-0.0953665	-0.0178636	-0.0168838	37	123	k__Archaea;	p__Euryarchaeota;	c__Methanomicrobia;	o__Methanomicrobiales;	f__Methanospirillaceae;	g__Methanospirillum; s__	0	15	0	0	52	0	0	0	0	0	0	10	0	12	27	8	0	8	0	0	0	0	0	116	20	51	192	0	55	0	88	123	0	0	0	0	0	8
4332843	-0.0498305	0.108357	0.158125	96	29	k__Archaea;	p__Euryarchaeota;	c__Thermoplasmata;	o__E2;	f__;	g__; s__	0	0	0	0	0	0	0	0	0	0	0	0	0	0	0	145	0	1	0	82	0	0	0	0	0	0	0	0	0	0	0	0	0	0	0	0	0	0
4316448	-0.104804	0.134079	0.0674863	30	15	k__Archaea;	p__Crenarchaeota;	c__MCG;	o__pGrfC26;	f__;	g__; s__	5	0	7	49	4	16	36	3	2	7	18	27	73	16	11	42	22	0	2	9	2	5	6	1	0	1	2	1	0	0	0	8	0	1	7	0	0	1
421535	-0.0214435	0.00458822	-0.0449273	144	133	k__Archaea;	p__Euryarchaeota;	c__Methanomicrobia;	o__Methanosarcinales;	f__Methanosarcinaceae;	g__Methanosarcina; s__	0	0	0	0	0	0	0	0	0	0	0	0	0	0	0	0	0	0	0	0	0	0	0	0	0	0	0	0	0	0	0	0	0	0	0	0	1	0
4192888	-0.0779115	-0.0207507	0.0516386	57	120	k__Archaea;	p__Euryarchaeota;	c__Thermoplasmata;	o__E2;	f__[Methanomassiliicoccaceae];	g__; s__	0	0	2	0	0	1	4	0	0	4	0	4	0	0	6	5	0	0	0	3	0	0	0	0	8	0	0	4	1	0	0	0	1	0	19	0	0	8
415489	-0.0295404	-0.0552867	0.0177345	130	77	k__Archaea;	p__[Parvarchaeota];	c__[Parvarchaea];	o__YLA114;	f__;	g__; s__	0	0	0	0	0	0	0	0	0	0	0	0	0	0	0	0	0	0	0	0	0	0	0	0	0	0	0	0	0	0	0	0	0	0	0	0	0	0
394351	-0.0293817	-0.0527147	0.0142324	132	79	k__Archaea;	p__[Parvarchaeota];	c__[Parvarchaea];	o__YLA114;	f__;	g__; s__	0	0	0	0	0	0	0	0	0	0	0	0	0	0	0	0	0	0	0	0	0	0	0	0	0	0	0	0	0	0	0	0	0	0	25	0	53	0
37119	-0.180891	0.0876267	-0.00131972	2	45	k__Archaea;	p__Euryarchaeota;	c__Methanomicrobia;	o__Methanomicrobiales;	f__Methanoregulaceae;	g__Candidatus Methanoregula;	321	384	517	494	392	452	301	534	206	248	460	215	567	470	362	257	249	218	373	290	404	176	364	220	321	303	156	443	196	284	160	211	180	73	235	17	44	180
353857	-0.0576712	-0.098486	-0.0104267	86	39	k__Archaea;	p__Euryarchaeota;	c__Thermoplasmata;	o__E2;	f__[Methanomassiliicoccaceae];	g__; s__	0	0	0	0	0	0	1	0	0	27	0	9	0	1	0	0	0	0	0	1	0	1	0	0	0	0	0	0	0	8	0	0	46	0	16	0	0	0
3488781	-0.0473867	0.0621247	-0.00724359	101	67	k__Archaea;	p__Euryarchaeota;	c__Methanobacteria;	o__Methanobacteriales;	f__pMC1;	g__pMC1A4; s__	0	0	34	0	0	0	0	0	0	0	0	0	0	0	0	0	0	0	0	0	0	0	0	0	0	0	0	0	0	0	0	0	0	0	0	0	0	0
3485026	-0.0603916	0.0465134	0.0224943	77	86	k__Archaea;	p__Crenarchaeota;	c__MCG;	o__;	f__;	g__; s__	0	0	0	0	11	45	0	0	42	0	27	0	171	4	0	0	0	12	0	0	3	0	18	0	0	0	0	0	0	9	0	0	0	70	0	0	0	0
3447863	-0.0148983	0.000686423	-0.00842246	147	146	k__Bacteria;	p__Bacteroidetes;	c__[Saprospirae];	o__[Saprospirales];	f__Chitinophagaceae;	g__Sediminibacterium; s__	0	7	0	0	0	0	0	0	1	2	0	2	4	3	1	1	2	2	0	0	1	2	0	0	0	0	0	1	1	0	1	2	1	0	0	0	0	19
343697	-0.0732689	0.0912526	0.0188905	61	42	k__Archaea;	p__[Parvarchaeota];	c__[Parvarchaea];	o__YLA114;	f__;	g__; s__	9	0	19	0	0	0	0	0	0	37	0	0	0	11	0	5	0	2	0	0	0	13	0	0	0	0	0	0	0	0	1	0	0	2	0	0	0	0
332597	-0.0850569	-0.0509598	0.0415168	49	81	k__Archaea;	p__Crenarchaeota;	c__MBGB;	o__;	f__;	g__; s__	0	0	10	0	0	0	0	0	0	6	0	0	0	0	11	0	0	21	10	0	18	6	0	0	0	0	0	0	0	0	2	2	0	0	23	0	0	0
331502	-0.0911651	0.144628	0.028857	43	11	k__Archaea;	p__[Parvarchaeota];	c__[Micrarchaea];	o__[Micrarchaeles];	f__;	g__; s__	6	25	46	0	11	21	39	0	0	0	0	0	0	15	0	26	1	19	0	0	0	0	0	0	0	43	0	0	0	0	0	0	0	0	0	0	0	0
327308	-0.0673535	0.0641268	0.0199144	67	66	k__Archaea;	p__Crenarchaeota;	c__MBGB;	o__;	f__;	g__; s__	0	23	1	0	8	3	0	0	0	0	0	0	0	0	0	1	0	0	0	5	0	22	4	0	0	0	0	0	0	11	0	0	0	0	0	0	0	0
315438	-0.0270668	-0.00281706	0.0152064	138	140	k__Bacteria;	p__Bacteroidetes;	c__Flavobacteriia;	o__Flavobacteriales;	f__Cryomorphaceae;	g__; s__	0	0	0	0	0	0	0	0	0	0	0	0	0	0	0	0	0	0	0	0	0	0	0	0	0	0	0	0	0	28	0	0	0	0	0	0	0	0
3091900	-0.0293401	0.0219512	-0.0166989	133	118	k__Bacteria;	p__FBP;	c__;	o__;	f__;	g__; s__	0	0	0	0	0	0	0	0	0	0	0	0	0	0	0	0	0	0	0	0	0	0	0	0	0	0	0	0	0	0	0	0	0	0	0	0	0	0
2970053	-0.0285692	-0.0725737	0.0280721	135	55	k__Archaea;	p__[Parvarchaeota];	c__[Parvarchaea];	o__YLA114;	f__;	g__; s__	0	0	5	0	0	0	0	0	0	0	0	0	0	0	0	0	0	0	0	0	0	0	0	0	0	0	0	0	0	0	0	0	0	0	0	0	0	0
286992	-0.0268881	0.0291766	-0.383977	140	104	k__Archaea;	p__Euryarchaeota;	c__Thermoplasmata;	o__E2;	f__;	g__; s__	0	0	0	0	0	0	0	0	0	0	0	0	0	0	0	0	0	0	0	0	0	0	0	0	0	0	0	0	0	0	0	0	0	0	0	0	0	0
2860240	-0.0473325	-0.0268927	-0.0254785	102	108	k__Archaea;	p__Euryarchaeota;	c__Methanomicrobia;	o__Methanomicrobiales;	f__Methanospirillaceae;	g__; s__	6	0	0	0	0	0	0	0	0	0	0	0	0	0	0	1	0	0	1	0	0	0	0	0	0	53	0	0	0	0	0	0	45	0	0	0	0	0
2569439	-0.0378345	0.114146	-0.0152806	115	26	k__Archaea;	p__Crenarchaeota;	c__MCG;	o__;	f__;	g__; s__	0	0	25	0	0	0	0	0	0	0	0	0	0	0	0	0	0	0	0	0	0	0	0	0	0	0	0	0	0	0	0	0	0	0	0	0	0	0
2569437	-0.0477389	0.104775	0.125698	99	33	k__Archaea;	p__Crenarchaeota;	c__MCG;	o__pGrfC26;	f__;	g__; s__	0	0	0	19	0	0	0	0	0	0	0	0	0	0	0	22	1	0	0	0	0	0	0	0	0	0	0	0	0	0	0	0	0	0	0	0	0	0
2569435	-0.0917152	0.0972157	0.000293436	40	41	k__Archaea;	p__Crenarchaeota;	c__MCG;	o__pGrfC26;	f__;	g__; s__	18	0	27	0	37	0	0	0	14	16	0	1	1	4	0	0	14	0	0	0	0	0	13	0	0	0	0	1	0	0	0	0	0	14	0	0	0	37
253964	-0.0406969	0.0223206	0.0203152	111	114	k__Archaea;	p__Euryarchaeota;	c__Methanomicrobia;	o__Methanocellales;	f__Methanocellaceae;	g__Methanocella; s__	41	0	0	0	0	0	0	0	0	0	0	0	0	0	0	0	0	0	0	0	0	0	0	0	0	0	0	0	0	90	0	0	0	0	0	0	0	7
252853	-0.0171923	-0.0569528	0.00618819	146	74	k__Archaea;	p__Crenarchaeota;	c__Thaumarchaeota;	o__Nitrososphaerales;	f__Nitrososphaeraceae;	g__Candidatus Nitrososphaera;	0	0	0	0	0	0	0	0	0	0	0	0	0	0	0	0	0	0	0	0	10	0	0	0	0	0	0	0	0	0	0	0	7	0	0	106	0	0
249243	-0.0463426	0.0329449	-0.069243	103	99	k__Archaea;	p__Euryarchaeota;	c__Methanomicrobia;	o__Methanocellales;	f__Methanocellaceae;	g__Methanocella; s__	0	0	0	0	0	3	0	0	0	0	28	0	0	0	0	0	0	1	0	0	0	0	0	0	0	0	0	0	0	0	0	0	0	0	0	0	0	0
243000	-0.0581689	0.0660777	-0.00802504	84	61	k__Archaea;	p__Euryarchaeota;	c__Methanomicrobia;	o__Methanocellales;	f__Methanocellaceae;	g__Methanocella; s__	0	0	0	0	0	47	0	0	0	0	0	18	0	0	0	0	0	22	10	12	0	0	9	0	0	0	0	0	0	0	0	2	0	0	0	0	0	0
2429852	-0.0208468	-0.070191	-0.0162471	145	58	k__Bacteria;	p__Proteobacteria;	c__Alphaproteobacteria;	o__Caulobacterales;	f__Caulobacteraceae;	g__; s__	0	0	0	0	0	0	0	0	0	0	0	0	0	0	0	0	0	0	0	0	0	0	0	0	0	0	0	0	0	0	0	0	0	0	0	0	0	0
238101	-0.0539242	0.0222823	-0.0238678	90	115	k__Archaea;	p__Euryarchaeota;	c__Methanomicrobia;	o__Methanomicrobiales;	f__Methanoregulaceae;	g__Candidatus Methanoregula;	0	17	14	0	0	0	1	0	0	0	0	1	1	0	0	2	0	7	2	17	1	0	0	0	5	9	84	1	0	1	0	1	0	0	0	0	3	2
237857	-0.102331	0.101421	-0.249138	31	35	k__Archaea;	p__Euryarchaeota;	c__Methanomicrobia;	o__Methanomicrobiales;	f__;	g__; s__	83	16	0	73	67	0	61	0	3	79	111	142	0	47	188	51	0	37	35	0	55	0	37	118	0	1	0	0	0	1	0	133	0	0	0	0	0	0
219508	-0.0502582	-0.0242464	0.0403502	95	113	k__Archaea;	p__[Parvarchaeota];	c__[Micrarchaea];	o__[Micrarchaeles];	f__;	g__; s__	0	0	0	0	0	0	0	0	35	0	0	0	0	0	0	0	0	0	0	0	0	0	0	0	0	0	0	0	0	0	0	0	0	0	0	0	0	0
216453	-0.0624804	-0.117636	-0.022508	75	23	k__Archaea;	p__Crenarchaeota;	c__Thaumarchaeota;	o__Cenarchaeales;	f__SAGMA-X;	g__; s__	0	0	0	0	0	0	0	0	0	0	0	0	0	0	0	0	0	0	0	0	0	0	0	0	0	0	0	0	0	0	0	0	0	2	30	0	0	0
204914	-0.0582343	-0.0446085	-0.0272325	83	90	k__Archaea;	p__Euryarchaeota;	c__Methanobacteria;	o__Methanobacteriales;	f__WSA2;	g__; s__	0	0	0	0	0	0	0	0	0	0	0	0	0	0	0	0	0	0	0	0	0	0	0	0	3	53	33	0	0	0	1	0	0	0	0	0	0	0
202758	-0.0632282	-0.0658717	0.0208868	72	62	k__Archaea;	p__[Parvarchaeota];	c__[Parvarchaea];	o__WCHD3-30;	f__;	g__; s__	0	1	0	0	0	0	3	0	0	0	0	0	0	0	0	0	1	30	0	0	0	0	0	0	0	0	0	0	0	0	0	0	0	52	0	0	0	4
201639	-0.0644057	0.017213	0.0285978	71	124	k__Archaea;	p__Euryarchaeota;	c__Thermoplasmata;	o__E2;	f__[Methanomassiliicoccaceae];	g__; s__	0	0	0	0	7	0	4	0	0	4	0	0	0	6	24	12	0	1	0	0	4	0	0	0	18	3	0	27	0	0	0	16	1	0	0	0	54	0
201309	-0.0963349	0.0687946	0.0128871	34	59	k__Archaea;	p__Euryarchaeota;	c__Thermoplasmata;	o__E2;	f__CCA47;	g__; s__	0	12	0	3	40	0	2	0	3	3	17	12	0	0	0	11	6	25	7	0	25	8	0	23	0	0	0	0	1	0	0	0	0	0	0	0	0	0
201281	-0.0304718	-0.0250068	0.000906746	125	111	k__Archaea;	p__[Parvarchaeota];	c__[Parvarchaea];	o__WCHD3-30;	f__;	g__; s__	0	0	0	0	0	0	0	0	0	0	0	0	0	0	0	0	0	0	0	0	0	0	0	0	0	1	0	0	0	0	0	0	0	0	0	0	0	0
200845	-0.0369762	-0.0253332	-0.0329654	116	110	k__Archaea;	p__[Parvarchaeota];	c__[Micrarchaea];	o__[Micrarchaeles];	f__;	g__; s__	1	0	0	0	0	0	0	0	0	0	0	0	0	0	0	0	1	0	0	0	0	0	0	0	0	69	0	0	0	0	0	0	12	0	0	0	0	0
200010	-0.0545684	0.00560801	-0.0266342	88	131	k__Archaea;	p__Euryarchaeota;	c__Thermoplasmata;	o__E2;	f__[Methanomassiliicoccaceae];	g__; s__	0	0	0	0	0	0	0	0	0	0	0	18	0	0	11	0	2	0	10	0	5	1	0	0	0	1	0	0	0	0	0	1	22	0	0	0	3	0
199955	-0.0595378	0.132133	-0.0185131	81	17	k__Archaea;	p__Euryarchaeota;	c__Thermoplasmata;	o__E2;	f__TMEG;	g__; s__	0	0	77	3	5	0	4	26	0	5	2	0	4	0	0	0	18	0	0	0	0	0	0	0	0	0	0	0	0	0	0	12	0	0	0	0	0	0
190020	-0.0368356	-0.0408301	-0.0430954	117	96	k__Archaea;	p__Crenarchaeota;	c__Thaumarchaeota;	o__Cenarchaeales;	f__SAGMA-X;	g__; s__	0	0	0	0	0	0	0	0	0	0	0	0	0	0	0	0	0	0	0	0	0	0	7	0	0	0	0	0	0	0	0	0	0	0	0	0	0	0
1707175	-0.0222871	-0.00435657	-0.00171095	142	135	k__Archaea;	p__Crenarchaeota;	c__MCG;	o__;	f__;	g__; s__	0	0	0	0	0	0	0	0	0	0	0	0	0	1	0	0	0	0	0	0	0	0	0	0	23	0	0	0	0	0	0	0	0	0	0	0	0	0
1651527	-0.0336186	0.0433354	0.0146283	121	92	k__Archaea;	p__Crenarchaeota;	c__MCG;	o__pGrfC26;	f__;	g__; s__	0	31	0	0	0	0	0	0	3	0	0	0	0	0	0	0	0	0	0	0	0	0	0	0	0	0	0	0	0	0	0	0	0	0	0	0	0	0
1651526	-0.105482	0.0110602	-0.0189873	28	127	k__Archaea;	p__Crenarchaeota;	c__MCG;	o__pGrfC26;	f__;	g__; s__	0	5	19	8	14	25	0	54	25	0	32	27	0	26	11	4	46	0	6	0	0	0	0	0	0	0	0	0	0	0	0	0	0	0	58	0	0	21
16284	-0.0602074	-5.1089e-05	0.0321622	79	147	k__Archaea;	p__Crenarchaeota;	c__MBGB;	o__;	f__;	g__; s__	0	10	34	13	0	3	6	0	0	0	0	8	0	9	0	5	2	0	1	3	0	12	8	11	0	0	0	0	0	0	0	0	0	0	0	118	0	0
158026	-0.0491761	0.0220042	0.00194146	98	117	k__Archaea;	p__Euryarchaeota;	c__Thermoplasmata;	o__E2;	f__CCA47;	g__; s__	14	57	0	24	1	21	0	0	0	0	0	0	0	0	0	4	1	0	0	0	0	0	0	19	0	0	0	0	0	4	0	5	0	0	0	0	0	0
1533629	-0.0428507	0.05943	0.01692	108	69	k__Archaea;	p__Euryarchaeota;	c__Thermoplasmata;	o__E2;	f__DHVEG-1;	g__; s__	0	0	0	0	0	0	0	0	0	39	0	0	0	0	0	0	24	0	0	0	0	0	0	0	0	0	0	0	0	0	0	0	0	0	0	0	0	0
144537	-0.0598694	0.100892	0.0246975	80	37	k__Archaea;	p__Crenarchaeota;	c__MCG;	o__pGrfC26;	f__;	g__; s__	3	0	15	2	0	0	0	1	0	0	1	0	0	0	15	2	1	0	0	0	6	0	0	0	0	0	0	0	0	0	0	1	0	0	0	0	0	1
144364	-0.0603763	-0.0471501	-0.0591513	78	85	k__Bacteria;	p__Bacteroidetes;	c__[Saprospirae];	o__[Saprospirales];	f__Chitinophagaceae;	g__; s__	0	1	0	0	0	0	3	1	4	2	23	0	1	0	2	0	0	5	0	1	0	0	2	0	1	0	0	0	0	0	0	0	0	0	0	0	0	0
138956	-0.0863234	0.0569938	0.049717	44	73	k__Archaea;	p__Crenarchaeota;	c__MCG;	o__;	f__;	g__; s__	0	9	0	0	0	0	9	43	0	5	9	6	0	11	0	19	5	0	0	14	0	0	17	0	0	0	0	0	0	0	0	0	0	42	0	0	0	0
137954	-0.0589255	-0.150959	0.0133494	82	10	k__Archaea;	p__Crenarchaeota;	c__Thaumarchaeota;	o__Cenarchaeales;	f__Cenarchaeaceae;	g__; s__	0	0	0	0	0	0	0	0	0	0	11	0	0	0	0	0	0	0	2	0	0	0	0	0	18	0	0	0	5	0	10	0	3	32	0	461	0	3
1146	-0.0437404	0.0579203	0.058288	106	72	k__Archaea;	p__Crenarchaeota;	c__Thaumarchaeota;	o__Nitrososphaerales;	f__Nitrososphaeraceae;	g__Candidatus Nitrososphaera;	0	0	0	0	0	0	0	0	0	0	0	0	0	0	0	0	0	0	0	19	0	0	0	0	0	0	0	0	0	0	0	0	0	0	0	0	0	0
1145860	-0.163383	-0.018173	0.00589467	5	122	k__Archaea;	p__Crenarchaeota;	c__MCG;	o__pGrfC26;	f__;	g__; s__	80	65	45	44	77	138	42	31	18	58	70	111	81	104	64	41	122	180	158	44	54	131	142	2	16	36	1	20	21	48	2	40	14	145	63	0	30	115
1145401	-0.131978	0.131416	0.0262738	17	18	k__Archaea;	p__Euryarchaeota;	c__Thermoplasmata;	o__E2;	f__DHVEG-1;	g__; s__	30	7	11	17	1	13	6	7	24	34	13	6	6	3	4	1	0	5	3	0	2	3	4	0	0	0	0	17	0	15	3	7	7	0	0	0	0	2
1143180	-0.0803115	0.0045698	-0.0854048	53	134	k__Archaea;	p__Crenarchaeota;	c__Thaumarchaeota;	o__Cenarchaeales;	f__SAGMA-X;	g__Nitrosotalea; s__devanaterra	1	15	12	55	12	20	50	74	9	45	15	26	30	25	7	27	0	38	5	19	53	74	12	20	14	0	0	0	0	0	18	2	21	27	0	0	0	1
1143	-0.0724083	-0.0314673	-0.0270652	62	102	k__Archaea;	p__Crenarchaeota;	c__Thaumarchaeota;	o__Nitrososphaerales;	f__Nitrososphaeraceae;	g__Candidatus Nitrososphaera;	0	0	6	4	0	0	0	0	0	0	0	8	0	0	0	0	0	2	1	0	0	0	0	0	0	0	0	0	0	0	0	21	0	0	0	0	0	0
1142515	-0.130665	-0.0495599	-0.138901	18	83	k__Archaea;	p__Euryarchaeota;	c__Methanomicrobia;	o__Methanomicrobiales;	f__Methanospirillaceae;	g__Methanospirillum; s__	1	64	11	0	53	68	33	0	2	37	20	32	0	3	0	0	19	0	35	27	24	46	13	60	0	32	82	0	0	39	0	2	21	0	0	0	0	95
1141056	-0.044353	-0.00254813	0.0215326	105	141	k__Archaea;	p__[Parvarchaeota];	c__[Parvarchaea];	o__YLA114;	f__;	g__; s__	0	0	0	0	0	0	0	0	0	0	3	0	0	0	0	16	0	0	0	0	0	0	0	0	0	0	0	0	0	0	0	0	1	0	0	0	0	2
1138501	-0.139525	0.152445	-0.00394667	14	9	k__Archaea;	p__[Parvarchaeota];	c__[Parvarchaea];	o__YLA114;	f__;	g__; s__	18	104	47	12	45	67	55	50	72	34	52	51	47	38	82	207	47	26	83	58	11	126	27	59	11	0	36	0	0	85	4	7	15	0	4	0	0	63
1131401	-0.0521871	-0.0815888	0.0625075	93	49	k__Archaea;	p__Euryarchaeota;	c__Methanomicrobia;	o__Methanomicrobiales;	f__;	g__; s__	0	0	0	0	0	0	0	0	0	0	0	0	0	0	0	0	0	0	0	0	0	0	0	0	0	1	0	0	0	0	20	0	0	0	0	0	0	0
1130548	-0.0799502	-0.0284261	-0.0135411	54	107	k__Archaea;	p__[Parvarchaeota];	c__[Parvarchaea];	o__YLA114;	f__;	g__; s__	0	0	0	0	0	0	0	0	27	0	0	24	0	7	0	0	0	0	0	0	0	0	0	34	16	9	0	0	0	71	6	0	0	23	0	0	0	21
1128058	-0.085496	0.00420752	0.0641458	48	138	k__Archaea;	p__Euryarchaeota;	c__Thermoplasmata;	o__E2;	f__DHVEG-1;	g__; s__	2	0	3	11	8	1	1	0	22	1	1	0	1	0	0	0	0	0	1	0	0	0	0	0	0	3	0	8	0	2	4	1	0	0	0	0	0	0
1127869	-0.079012	-0.124824	0.0197097	55	20	k__Archaea;	p__Crenarchaeota;	c__Thaumarchaeota;	o__Cenarchaeales;	f__Cenarchaeaceae;	g__; s__	0	0	0	0	0	0	0	0	0	1	0	0	0	0	0	0	3	0	0	0	0	0	0	0	0	0	16	0	0	0	0	0	1	0	0	0	0	13
1126676	-0.078902	-0.0819089	0.0270144	56	48	k__Archaea;	p__Euryarchaeota;	c__Methanomicrobia;	o__Methanomicrobiales;	f__Methanospirillaceae;	g__Methanospirillum; s__	11	13	12	0	0	0	5	0	0	8	0	0	0	0	0	0	0	0	4	34	0	1	0	0	11	8	0	0	0	0	0	20	0	0	0	0	0	0
1126466	-0.0717517	0.0443798	-0.349699	63	91	k__Archaea;	p__[Parvarchaeota];	c__[Parvarchaea];	o__YLA114;	f__;	g__; s__	0	0	1	0	2	0	0	21	0	4	49	0	0	22	0	0	0	6	1	5	0	0	0	1	0	7	0	2	0	0	0	5	0	0	0	0	0	1
1112083	-0.0858314	-0.0101688	0.044255	47	128	k__Archaea;	p__Euryarchaeota;	c__Methanomicrobia;	o__Methanomicrobiales;	f__Methanoregulaceae;	g__; s__	2	3	0	0	1	0	1	0	0	2	0	0	0	1	4	7	1	3	2	5	0	0	0	1	0	3	1	0	1	0	17	2	1	0	0	0	0	0
1110891	-0.0497906	0.106987	-0.0187932	97	31	k__Archaea;	p__Euryarchaeota;	c__Methanomicrobia;	o__Methanosarcinales;	f__ANME-2D;	g__; s__	0	0	26	0	0	0	0	0	0	0	0	0	0	0	0	0	0	0	5	0	0	0	0	0	0	0	0	0	0	0	0	0	0	0	0	0	0	0
1110108	-0.0578387	0.109029	0.134086	85	28	k__Archaea;	p__Euryarchaeota;	c__Methanomicrobia;	o__Methanomicrobiales;	f__;	g__; s__	0	0	0	0	0	0	0	0	0	18	0	0	0	0	0	27	0	0	0	0	0	0	0	9	0	0	0	0	0	0	0	0	0	0	0	0	0	0
1106008	-0.144594	0.0449443	0.0163775	11	89	k__Archaea;	p__Crenarchaeota;	c__MCG;	o__pGrfC26;	f__;	g__; s__	16	26	11	45	25	28	28	1	0	70	31	8	7	61	0	14	21	31	8	9	18	35	28	2	50	71	1	45	0	17	54	48	1	7	10	0	0	17
105063	-0.0340358	0.0427675	0.0519481	118	93	k__Archaea;	p__Crenarchaeota;	c__MCG;	o__;	f__;	g__; s__	0	0	0	0	0	0	0	0	0	0	0	0	0	0	0	0	0	0	0	21	0	0	0	0	0	0	0	0	0	0	0	0	0	0	0	0	0	1
104620	-0.0996833	-0.14141	0.0401209	32	13	k__Archaea;	p__Crenarchaeota;	c__Thaumarchaeota;	o__Cenarchaeales;	f__Cenarchaeaceae;	g__; s__	3	1	0	0	0	0	0	0	0	0	0	0	0	0	0	0	0	4	4	0	8	3	0	0	0	30	0	0	0	47	0	19	16	49	11	84	0	32
101095	-0.033608	0.0255245	-0.382643	122	109	k__Archaea;	p__Crenarchaeota;	c__Thaumarchaeota;	o__Nitrososphaerales;	f__Nitrososphaeraceae;	g__; s__	0	0	0	0	0	0	0	0	4	0	0	0	0	0	0	0	0	0	0	0	0	0	0	0	0	10	0	0	0	0	0	0	0	0	0	0	0	0
1006	-0.0399028	0.0082108	-0.367482	112	130	k__Archaea;	p__Crenarchaeota;	c__MBGA;	o__;	f__;	g__; s__	0	0	0	0	0	0	0	0	0	0	0	0	0	0	0	0	5	0	0	0	0	0	0	0	6	0	0	0	0	0	0	0	0	0	0	0	0	0
[truncated: 43 more columns]
