# Supplementary material for: Dynamic microbial populations along the Cuyahoga River
Source: PLoS One. 2017 Oct 19;12(10):e0186290. doi: 10.1371/journal.pone.0186290 (PMC5648161; doi:10.1371/journal.pone.0186290)
Supplement: S4 Table — (XLSX) [file pone.0186290.s005.xlsx]

## Sheet: Sheet1
	Loadings values					Taxonomy									Sample read counts
OTU	PC1	PC2	PC3	PC1 rank	PC2 rank	kingdom	phylum	class	order	family	genusSpecies	OTU sum	Percent of total	identity	1D01	1D02	1D03	1D04	1D05	1D06	1D07	1D08	1D09	1D10	1D12	1D15	1D17	1D18	1D19	1D22	1D23	1D26	1D27	1D28	1D29	1D30	1D31	1D32	1D33	1D34	1D35	1D36	1D37	1D38	1D39	1D40	1D41	2D10	2D12
1111210902367010	-0.136137	-0.110867	-0.0401328	1	34	NA	Bacillariophyta	Coscinodiscophyceae	NA	Thalassiosiraceae	Thalassiosira pseudonana	506	0.01631	92.8144	1	13	1	15	11	9	14	3	1	6	6	3	6	13	6	2	9	5	5	7	6	7	3	12	14	15	15	16	16	11	11	8	14	10	3
11109165811630510	-0.129097	0.0935185	0.00294871	2	43	NA	NA	Cryptophyta	Pyrenomonadales	Pyrenomonadaceae	Rhodomonas salina	380	0.0122486	96.1078	4	13	10	5	9	4	2	15	5	15	2	11	2	9	10	7	11	8	6	3	9	4	0	18	1	1	0	8	2	8	6	4	4	3	1
12113175961105660	-0.127982	-0.0661404	-0.0781077	3	73	NA	Bacillariophyta	Bacillariophyceae	NA	Bacillariaceae	Nitzschia sp. BOLD:AAO7110	165	0.00531846	87.4251	4	2	1	6	1	4	6	0	3	3	4	2	1	4	2	2	5	1	4	1	2	1	3	2	8	9	5	6	3	3	3	2	4	3	4
1110217842233688	-0.12772	0.0817394	-0.0277793	4	54	NA	NA	Cryptophyta	Cryptomonadales	Cryptomonadaceae	Cryptomonas marssonii	120	0.00386797	97.006	0	3	2	5	5	7	4	4	3	2	1	2	3	5	1	0	3	2	1	1	2	3	3	1	2	1	0	2	0	2	1	2	3	0	0
12107242032076352	-0.127247	0.00553331	-0.0042621	5	103	NA	Bacillariophyta	Coscinodiscophyceae	Melosirales	Melosiraceae	Melosira tropica	173	0.00557633	96.1078	2	4	4	6	3	0	9	1	6	1	5	3	4	4	5	2	1	7	5	3	3	5	4	5	3	3	0	4	0	0	0	0	2	0	4
12106150821245420	-0.126552	-0.048379	-0.0121764	6	83	NA	Bacillariophyta	Coscinodiscophyceae	NA	Thalassiosiraceae	Thalassiosira oceanica/Thalassiosira pseudonana	120	0.00386797	97.3054	0	0	0	1	1	0	0	2	2	0	2	3	5	8	4	1	3	1	1	2	1	1	2	0	3	3	3	4	1	1	3	1	3	3	6
1111122787901979	-0.125613	-0.0211835	0.0599063	7	98	NA	NA	Cryptophyta	Cryptomonadales	Cryptomonadaceae	Cryptomonas curvata	241	0.00776818	94.6108	4	7	1	5	2	6	2	5	8	6	2	1	3	1	0	0	4	3	4	5	5	2	3	8	1	1	1	0	5	2	5	2	1	4	4
1211316416772911	-0.125448	-0.0919364	-0.0107487	8	45	NA	Bacillariophyta	Bacillariophyceae	Naviculales	Naviculaceae/Sellaphoraceae	Fistulifera pelliculosa/Sellaphora auldreekie/Sellaphora sp. KME-2009a	152	0.00489943	91.3174	4	1	3	1	3	0	2	1	1	2	0	2	0	1	0	1	2	1	0	3	0	0	0	4	5	6	3	3	8	6	6	3	3	3	1
1110111460565810	-0.123352	0.0593802	0.0339235	9	74	NA	NA	Cryptophyta	Cryptomonadales	Cryptomonadaceae	Cryptomonas marssonii	1355	0.0436759	94.9102	35	20	30	18	37	44	19	17	20	17	13	8	13	14	10	15	9	12	11	24	17	6	9	25	13	9	40	30	29	10	40	32	16	13	6
1110319530964310	-0.122973	0.16912	-0.017177	10	1	NA	NA	Cryptophyta	Pyrenomonadales	Chroomonadaceae	Chroomonas sp. HBI 3577x	1405	0.0452875	97.9042	36	31	59	42	35	32	43	58	35	28	29	42	33	25	56	77	37	35	50	14	27	46	59	3	0	3	0	3	2	2	1	5	8	3	10
1110393601197710	-0.122824	0.107941	-0.130586	11	36	NA	NA	Cryptophyta	Cryptomonadales	Cryptomonadaceae	Plagioselmis nannoplanctica	1028	0.0331356	96.7066	67	57	35	29	14	15	40	28	30	51	14	34	40	20	28	28	31	33	15	30	32	40	32	22	21	4	16	24	15	10	10	15	11	0	3
11112123392234314	-0.122615	-0.0806704	0.111619	12	56	NA	Bacillariophyta	Coscinodiscophyceae	NA	Thalassiosiraceae	Thalassiosira pseudonana/Thalassiosira oceanica	490	0.0157942	98.2036	2	4	1	1	5	1	4	0	1	1	3	2	2	4	1	0	4	3	3	5	4	5	5	8	5	17	9	12	2	7	2	6	11	3	7
11102189301954510	-0.121251	0.00272272	0.184416	13	104	NA	NA	Cryptophyta	Cryptomonadales	Cryptomonadaceae	Cryptomonas curvata	2183	0.0703649	98.503	24	30	23	12	10	29	17	27	31	19	15	18	18	10	12	15	21	11	8	20	24	8	14	11	9	5	2	5	7	12	13	4	3	24	42
1210423325192694	-0.121065	-0.0369851	-0.0227008	14	90	NA	Bacillariophyta	Coscinodiscophyceae	NA	Thalassiosiraceae	Thalassiosira pseudonana/Thalassiosira oceanica	303	0.00976663	97.9042	1	1	1	2	1	4	3	1	5	3	11	5	8	10	9	2	7	9	7	9	1	8	4	0	6	9	0	5	6	6	2	8	9	9	11
1210737431945960	-0.120409	-0.0891564	0.0339959	15	49	NA	Bacillariophyta	Bacillariophyceae	NA	Bacillariaceae	Tryblionella constricta/Tryblionella compressa	205	0.00660779	97.3054	2	1	0	2	4	0	0	2	6	0	0	3	0	5	3	2	3	3	3	2	1	5	2	7	4	2	0	6	2	8	3	3	1	13	6
11106147101359510	-0.119991	-0.123515	-0.0262185	16	24	NA	Bacillariophyta	Coscinodiscophyceae	NA	Thalassiosiraceae	Thalassiosira oceanica	214	0.00689789	98.8024	1	1	0	4	5	3	2	3	0	0	4	4	0	2	5	1	0	1	3	2	2	1	2	4	0	4	7	6	6	8	8	16	10	1	3
1110262942283010	-0.119174	-0.0271115	-0.173616	17	94	NA	Bacillariophyta	Coscinodiscophyceae	Melosirales	Melosiraceae	Melosira varians	884	0.0284941	99.7006	15	13	3	20	14	4	7	8	24	21	30	32	16	19	10	14	13	36	43	23	23	20	29	37	31	64	80	17	12	21	10	20	14	4	0
1110316731477211	-0.118963	0.0810553	-0.0205792	18	55	NA	NA	Cryptophyta	Cryptomonadales	Cryptomonadaceae	Cryptomonas marssonii	286	0.00921867	96.4072	8	15	5	8	11	12	5	4	6	4	4	2	11	8	3	3	6	6	1	5	3	4	3	4	5	2	2	1	6	6	0	1	1	4	3
1110593561361759	-0.118872	-0.139852	0.0395037	19	18	NA	Bacillariophyta	Coscinodiscophyceae	NA	Thalassiosiraceae	Thalassiosira oceanica/Thalassiosira pseudonana	212	0.00683342	97.6048	0	1	1	2	3	0	0	0	2	3	0	2	1	2	1	1	1	2	0	2	3	2	1	4	7	2	4	1	8	9	1	5	12	0	6
1211262671704030	-0.118483	0.0120541	0.100953	20	100	NA	NA	Cryptophyta	Cryptomonadales	Cryptomonadaceae	Cryptomonas curvata	169	0.0054474	97.006	3	4	1	3	1	3	9	1	2	1	7	4	2	0	0	1	2	0	1	3	2	0	2	2	1	0	0	1	1	2	2	0	1	2	2
11111199832450136	-0.117972	-0.0186912	-0.127264	21	99	NA	NA	Cryptophyta	Pyrenomonadales	Chroomonadaceae	Chroomonas sp. HBI 3577x	162	0.00522176	94.9102	5	6	3	7	5	6	6	4	1	3	5	5	2	1	5	3	1	4	1	2	2	0	1	6	2	1	5	6	0	15	6	5	7	5	2
111104947882548	-0.117901	0.152016	0.0465132	22	11	NA	NA	Cryptophyta	Cryptomonadales	Cryptomonadaceae	Cryptomonas ovata	528	0.0170191	98.8024	2	1	2	10	11	8	9	15	9	12	11	9	18	6	8	14	19	7	13	19	23	8	9	5	4	4	3	0	1	0	2	1	3	1	10
1111314125527828	-0.11748	-0.0418672	0.128707	23	88	NA	NA	Cryptophyta	Cryptomonadales	Cryptomonadaceae	Cryptomonas ovata/Cryptomonas marssonii	160	0.0051573	92.2156	0	0	3	2	3	3	1	0	0	0	4	1	2	0	2	0	3	1	2	1	1	1	1	2	0	2	1	2	3	2	1	5	0	1	3
1210350661302211	-0.117391	0.120906	0.00333529	24	27	NA	NA	Cryptophyta	Cryptomonadales	Cryptomonadaceae	Cryptomonas ovata	105	0.00338448	97.3054	2	1	5	2	4	3	3	4	3	2	1	1	8	1	0	0	1	1	2	1	3	4	1	1	3	0	3	0	1	0	0	0	1	1	0
11109102941974312	-0.115538	-0.156147	-0.0546567	25	7	NA	Bacillariophyta	Bacillariophyceae	Naviculales	Sellaphoraceae	Sellaphora lanceolata	465	0.0149884	96.1078	1	0	3	6	4	2	0	0	0	4	8	3	2	2	2	1	0	0	3	2	2	5	1	15	22	26	7	16	17	17	24	19	40	11	15
12102193201169776	-0.113429	-0.0760884	-0.0669226	26	60	NA	NA	Cryptophyta	Cryptomonadales	Cryptomonadaceae	Plagioselmis nannoplanctica	106	0.00341671	97.6048	1	3	0	1	0	0	2	1	0	2	2	5	0	1	1	1	0	0	0	2	2	0	2	5	4	1	6	3	5	4	1	8	3	0	2
12106196131034172	-0.113425	0.16435	0.0690276	27	4	NA	NA	Cryptophyta	Cryptomonadales	Cryptomonadaceae	Cryptomonas ovata	700	0.0225632	97.9042	9	13	17	11	25	13	13	27	16	17	13	8	22	16	8	7	16	9	13	9	7	10	6	3	3	0	2	3	2	5	2	3	1	2	3
1110598271723615	-0.113302	-0.125096	-0.0501727	28	22	NA	NA/Bacillariophyta	Florideophyceae/Bacillariophyceae	Ceramiales/Naviculales	Rhodomelaceae/Naviculaceae	Neosiphonia japonica/Navicula ramosissima/Navicula salinicola/Navicula sp. CCMP2566	129	0.00415807	97.9042	0	0	0	0	0	0	1	1	2	2	3	2	2	2	1	1	1	3	0	0	0	2	1	1	9	4	2	3	4	9	4	3	5	2	6
12106272571511416	-0.111911	-0.0253868	0.0865408	29	95	Viridiplantae	Chlorophyta	Chlorophyceae	Chlamydomonadales	Chlamydomonadaceae	Chlamydomonas reinhardtii	98	0.00315884	99.7015	1	3	0	1	4	0	1	1	1	2	2	2	1	0	0	2	0	0	1	2	3	1	2	0	3	0	0	0	1	0	1	1	1	2	3
1110912166748011	-0.11149	0.103489	-0.0381904	30	39	NA	NA	Cryptophyta	Pyrenomonadales	Chroomonadaceae	Chroomonas sp. HBI 3577x	105	0.00338448	90.7186	2	2	1	4	2	5	2	2	3	2	5	3	0	4	6	4	0	3	6	2	1	6	8	0	1	0	0	0	0	0	0	0	0	1	2
11111198741976440	-0.111461	-0.0708914	0.0544735	31	68	NA	Bacillariophyta	Bacillariophyceae	NA	Bacillariaceae	Nitzschia sp. CCMP2626/Nitzschia sp. CCMP1500	136	0.0043837	97.6048	0	1	1	1	3	0	0	0	1	0	2	2	4	2	3	3	2	1	4	0	0	3	2	0	1	4	0	2	0	2	2	5	3	8	4
1110918243453731	-0.110999	0.0339419	-0.168362	32	92	NA	NA	Cryptophyta	Cryptomonadales	Cryptomonadaceae	Plagioselmis nannoplanctica	109	0.00351341	97.3054	2	1	4	1	0	2	1	6	6	2	2	4	2	3	5	2	9	3	2	5	0	3	3	8	2	2	3	5	4	2	5	2	1	0	0
12105230182333378	-0.110822	0.00807986	0.154802	33	101	NA	Bacillariophyta	Coscinodiscophyceae	NA	Thalassiosiraceae	Thalassiosira oceanica	123	0.00396467	91.6168	3	0	0	4	0	0	0	1	0	0	2	2	0	4	1	1	2	3	1	0	1	2	1	0	0	0	0	1	0	0	0	0	2	2	0
12114255021287380	-0.110592	0.152028	-0.0629747	34	10	NA	NA	Cryptophyta	Pyrenomonadales	Pyrenomonadaceae	Rhodomonas salina	119	0.00383574	97.006	2	6	5	6	6	4	1	7	3	6	6	3	3	4	6	3	3	2	4	1	3	1	5	0	0	0	0	0	0	0	2	0	0	0	0
1111190342024073	-0.110159	0.167213	0.0274113	35	2	NA	NA	Cryptophyta	Pyrenomonadales	Chroomonadaceae	Chroomonas sp. HBI 3577x	335	0.0107981	95.8084	16	4	4	15	0	3	7	10	8	8	13	9	19	2	9	5	9	7	8	6	3	6	8	0	0	3	0	0	1	0	0	0	0	0	6
11107105662108978	-0.11013	-0.00211571	0.033412	36	105	NA	NA	Cryptophyta	Cryptomonadales	Cryptomonadaceae	Cryptomonas marssonii	1468	0.0473182	96.1078	18	24	37	27	11	21	18	24	22	13	14	24	10	16	21	21	22	30	23	16	22	21	13	27	18	6	11	10	11	24	33	25	28	34	18
11107285111198412	-0.109502	-0.125832	0.0988466	37	21	NA	Bacillariophyta	Coscinodiscophyceae	NA	Thalassiosiraceae	Thalassiosira pseudonana	499	0.0160843	98.8024	2	5	5	3	11	3	2	3	4	4	8	3	2	2	5	5	6	5	5	5	5	6	6	5	4	6	4	3	6	8	2	5	10	11	11
12108274711105090	-0.109444	-0.15178	0.093215	38	13	NA	Bacillariophyta	Coscinodiscophyceae	NA	Thalassiosiraceae	Thalassiosira pseudonana	1601	0.0516052	98.8024	3	7	4	5	10	6	9	4	9	15	17	4	9	11	21	15	12	19	7	21	14	12	22	30	32	33	23	23	15	12	14	13	28	50	23
1111365071219010	-0.109422	-0.0844045	0.0329134	39	51	NA	Bacillariophyta	Bacillariophyceae	Naviculales	Naviculaceae	Navicula sp. BOLD:AAO6950	787	0.0253675	100	2	0	2	5	2	2	8	1	1	3	10	2	12	4	9	3	6	15	10	10	9	21	2	9	8	29	3	17	2	24	30	25	14	14	37
12114140722302472	-0.109025	0.151558	-0.0509722	40	14	NA	NA	Cryptophyta	Pyrenomonadales	Pyrenomonadaceae	Rhodomonas salina	207	0.00667225	97.3054	6	11	12	5	14	5	6	11	14	6	2	3	2	4	3	9	3	3	6	2	8	5	8	0	0	0	5	1	1	3	1	0	1	1	0
11101193591980738	-0.108278	0.0826078	-0.106256	41	53	NA	Bacillariophyta	Coscinodiscophyceae	Melosirales	Melosiraceae	Melosira varians/Melosira tropica	88	0.00283651	91.3174	4	2	0	3	4	2	3	3	1	4	5	2	0	5	5	2	3	0	3	9	3	3	0	1	1	1	1	0	1	0	1	1	1	0	0
12107250081226458	-0.107902	0.0679816	-0.103265	42	72	NA	Bacillariophyta	Bacillariophyceae	Naviculales	Sellaphoraceae	Sellaphora sp. KME-2009a/Sellaphora auldreekie	98	0.00315884	97.006	0	0	4	1	2	0	2	3	3	6	2	3	2	1	4	1	4	3	5	5	1	6	2	0	9	2	1	0	0	1	2	2	1	1	0
12105183311613788	-0.105757	0.142997	-0.0915324	43	16	NA	NA	Cryptophyta	Pyrenomonadales/Cryptomonadales	Chroomonadaceae/Cryptomonadaceae	Chroomonas sp. HBI 3577x/Cryptomonas ovata	137	0.00441594	94.012	5	8	2	3	0	4	4	5	3	4	9	7	5	5	9	4	9	3	6	5	7	2	6	1	0	0	0	1	0	0	0	0	0	1	0
12104239602028574	-0.104641	0.154835	-0.0513137	44	9	NA	NA	Cryptophyta	Pyrenomonadales	Chroomonadaceae	Chroomonas sp. HBI 3577x	267	0.00860624	98.8024	2	6	3	3	5	1	12	15	9	4	10	7	9	10	4	16	13	7	13	10	16	12	9	1	0	0	0	4	0	0	0	1	1	1	0
1110650521738587	-0.104391	0.0730658	-0.151565	45	64	NA	NA	Cryptophyta	Pyrenomonadales/Cryptomonadales	Chroomonadaceae/Cryptomonadaceae/Pyrenomonadaceae	Chroomonas sp. HBI 3577x/Plagioselmis nannoplanctica/Rhodomonas salina	175	0.00564079	92.2156	14	18	1	10	5	1	9	7	2	7	3	4	3	9	3	3	4	5	2	7	8	3	5	6	9	1	1	4	4	3	3	4	1	0	0
12105183232549160	-0.104289	0.121143	0.157495	46	26	NA	NA	Cryptophyta	Cryptomonadales	Cryptomonadaceae	Cryptomonas marssonii	367	0.0118296	98.2036	0	2	5	3	7	7	5	5	6	6	5	9	8	3	1	3	1	6	1	3	6	4	0	1	0	0	0	0	0	0	1	0	1	2	4
12105260101046062	-0.103353	-0.0752315	-0.153342	47	63	NA	NA	Cryptophyta	Cryptomonadales	Cryptomonadaceae	Cryptomonas marssonii/Cryptomonas pyrenoidifera	326	0.010508	92.2156	8	4	3	3	14	11	9	4	4	10	0	5	2	1	0	0	2	2	2	2	4	3	0	9	22	3	20	21	34	13	29	14	11	1	0
1211332731564762	-0.102898	0.0333623	-0.0277767	48	93	NA	Bacillariophyta	Coscinodiscophyceae	Melosirales	Melosiraceae	Melosira varians	97	0.00312661	91.6168	2	0	0	3	2	2	2	2	3	8	3	7	3	1	2	1	0	0	1	5	1	0	2	1	1	1	0	0	0	2	0	3	3	3	0
11111149511420872	-0.102307	0.151278	0.108888	49	15	NA	NA	Cryptophyta	Cryptomonadales/Pyrenomonadales	Cryptomonadaceae/Pyrenomonadaceae	Cryptomonas ovata/Rhodomonas salina	259	0.00834838	97.006	6	2	4	2	3	1	8	3	5	1	4	6	2	6	7	6	1	0	4	4	4	6	8	0	0	1	0	0	0	0	0	0	1	1	1
12111132051903212	-0.101954	-0.126022	-0.0763568	50	20	NA	NA	Cryptophyta	Cryptomonadales	Cryptomonadaceae	Cryptomonas marssonii	585	0.0188564	94.012	4	1	0	0	0	0	3	0	2	0	0	1	0	0	2	1	0	0	0	0	0	0	0	34	33	10	49	34	42	22	46	33	14	5	2
11109194722430810	-0.100937	0.166122	-0.0344646	51	3	NA	NA	Cryptophyta	Pyrenomonadales	Pyrenomonadaceae	Rhodomonas salina	164	0.00528623	96.7066	5	5	8	4	7	5	11	11	16	2	4	8	8	7	3	2	4	1	3	6	2	1	2	0	0	0	0	0	0	0	0	0	0	0	1
11105278331824478	-0.0996596	4.34963e-05	0.066486	52	106	NA	NA	Cryptophyta	Cryptomonadales	Cryptomonadaceae	Cryptomonas marssonii	107	0.00344894	95.8084	0	0	1	0	0	1	1	3	2	1	0	1	1	0	0	1	1	0	3	0	1	0	0	3	1	2	6	1	2	1	2	0	2	0	0
11113234452032810	-0.0984829	-0.0588421	-0.19003	53	75	NA	NA	Cryptophyta	Cryptomonadales	Cryptomonadaceae	Plagioselmis nannoplanctica	65	0.00209515	95.2096	1	4	0	2	0	2	1	1	1	2	1	1	1	1	0	0	1	0	2	1	1	1	1	5	4	2	9	4	4	4	2	1	0	0	0
12107224811787260	-0.0982833	0.108573	-0.0718	54	35	NA	NA	Cryptophyta	Cryptomonadales	Cryptomonadaceae	Cryptomonas ovata	85	0.00273981	95.509	0	2	1	2	2	4	0	2	4	1	2	3	2	8	3	1	5	1	3	2	2	1	1	0	0	1	4	1	1	0	0	0	0	1	0
1210315752300490	-0.0979572	0.0215048	0.0978542	55	97	NA	NA	Cryptophyta	Pyrenomonadales	Pyrenomonadaceae	Rhodomonas salina	402	0.0129577	96.7066	4	7	44	6	8	0	0	4	6	4	2	2	3	2	3	5	2	3	5	13	4	5	9	0	0	0	5	3	1	1	0	1	3	6	4
1210164411524794	-0.0974015	-0.057936	0.0790865	56	76	NA	NA	Cryptophyta	Cryptomonadales	Cryptomonadaceae	Cryptomonas marssonii/Cryptomonas ovata	120	0.00386797	94.3114	0	0	0	0	1	2	0	0	0	0	0	0	0	1	1	1	0	0	0	0	0	1	0	4	0	0	4	2	11	5	2	1	1	0	2
111134365914852	-0.0968733	-0.0755937	0.0677561	57	62	NA	Bacillariophyta	Bacillariophyceae	NA	Bacillariaceae	Tryblionella constricta/Nitzschia sp. CCMP1500/Nitzschia cf. incrustans/Nitzschia frustulum	514	0.0165678	97.6048	1	4	10	8	7	4	8	9	8	9	4	7	6	5	3	4	3	6	6	9	3	13	3	2	5	8	2	6	2	8	5	4	5	10	9
12103218721273410	-0.0958424	-0.0682552	0.173722	58	71	NA	NA	Cryptophyta	Cryptomonadales	Cryptomonadaceae	Cryptomonas curvata	179	0.00576973	90.7186	1	0	1	0	1	1	0	1	1	1	2	3	2	1	2	3	2	0	2	1	1	1	1	0	0	0	1	0	0	0	0	1	0	8	5
1211442331696163	-0.095684	0.0947436	0.167108	59	42	NA	NA	Cryptophyta	Cryptomonadales	Cryptomonadaceae	Cryptomonas marssonii	2129	0.0686243	98.503	15	13	10	10	22	42	9	10	21	13	6	13	10	10	8	17	13	11	11	12	12	16	10	6	11	3	0	7	14	2	0	3	2	37	38
1210989122432215	-0.0954413	0.122046	-0.0851027	60	25	NA	NA	Cryptophyta	Pyrenomonadales	Chroomonadaceae	Chroomonas sp. HBI 3577x	70	0.00225632	97.9042	0	1	2	2	0	2	3	2	1	2	3	5	2	2	4	3	2	3	5	2	7	2	6	1	0	0	0	0	0	0	0	1	0	0	0
12105208211232816	-0.0945073	-0.0444734	-0.179806	61	87	NA	Bacillariophyta	Coscinodiscophyceae	Melosirales	Melosiraceae	Melosira varians	72	0.00232078	92.8144	2	1	0	1	2	0	0	0	1	3	1	3	0	5	0	0	3	6	4	0	0	1	0	4	4	5	9	1	0	2	2	0	5	0	0
12108207882576326	-0.0898202	-0.053166	0.0247916	62	80	NA	Bacillariophyta	Bacillariophyceae	Naviculales	Naviculaceae	Navicula cryptocephala	64	0.00206292	97.3054	0	0	0	0	0	1	1	0	2	1	3	0	0	1	2	0	0	2	2	0	1	2	0	0	1	0	1	0	1	4	1	0	1	2	1
11103201551448186	-0.0889483	0.119502	-0.0855672	63	30	NA	NA	Cryptophyta	Pyrenomonadales	Chroomonadaceae	Chroomonas sp. HBI 3577x	144	0.00464157	99.1018	0	0	7	1	4	12	0	2	2	4	3	4	10	11	4	4	10	5	4	11	12	13	11	0	0	0	0	0	0	0	0	1	0	0	1
1210717816421795	-0.0889085	-0.158952	-0.155445	64	6	NA	Bacillariophyta	Coscinodiscophyceae	NA	Thalassiosiraceae	Thalassiosira pseudonana	130	0.0041903	88.024	0	0	0	0	0	1	0	0	0	1	0	0	0	0	0	1	1	0	0	0	0	1	0	9	9	13	11	12	6	11	8	4	14	0	0
12112247691479086	-0.0883834	0.155951	0.0451554	65	8	NA	NA	Cryptophyta	Cryptomonadales	Cryptomonadaceae	Cryptomonas obovata	103	0.00332001	96.7066	0	0	0	1	1	0	1	0	4	0	0	3	7	6	2	2	2	3	4	4	5	3	3	0	0	0	0	0	0	0	0	0	0	0	0
11112217531728660	-0.0872104	0.112937	0.165315	66	32	NA	NA	Cryptophyta	Cryptomonadales	Cryptomonadaceae	Cryptomonas obovata	645	0.0207904	95.509	7	5	3	5	4	7	7	2	3	1	7	8	3	4	2	10	1	2	3	1	3	2	6	3	0	3	5	0	0	1	1	1	1	5	2
1110756441937315	-0.0868323	-0.123614	0.0667108	67	23	NA	Eustigmatophyceae	NA	Eustigmatales	Monodopsidaceae	Nannochloropsis oceanica	77	0.00248195	91.9162	1	0	0	0	1	0	0	0	0	0	0	0	0	0	0	0	0	1	0	1	0	4	1	2	0	0	0	2	2	4	2	3	1	3	8
1110418152927610	-0.0862448	0.106565	-0.107276	68	37	NA	Phaeophyceae	NA	Laminariales	Laminariaceae	Saccharina japonica	259	0.00834838	88.6228	39	8	22	22	13	1	8	15	18	12	6	4	6	5	9	5	8	7	2	6	7	3	9	6	3	3	0	1	3	0	3	0	0	0	0
11105212771484154	-0.0852348	-0.102219	-0.110836	69	40	NA	Bacillariophyta	Bacillariophyceae	Naviculales	Sellaphoraceae	Sellaphora auldreekie/Sellaphora sp. KME-2009a	88	0.00283651	97.6048	4	0	0	0	0	2	0	0	0	0	1	0	0	0	1	1	0	1	1	2	1	0	1	3	4	7	2	3	10	2	6	9	5	0	0
121112398062644	-0.0851998	0.0393087	-0.105629	70	89	NA	Bacillariophyta	Bacillariophyceae	Naviculales	Naviculaceae	Navicula cf. perminuta	51	0.00164389	98.2036	1	0	0	0	0	0	0	1	2	3	0	0	3	1	4	1	0	2	0	7	0	5	1	0	0	4	1	0	0	5	2	0	0	0	0
1111435221450679	-0.0846189	0.0882995	0.152234	71	50	NA	NA	Cryptophyta	Cryptomonadales	Cryptomonadaceae	Cryptomonas marssonii	149	0.00480273	96.7066	0	0	0	0	0	2	3	1	0	0	0	3	0	0	2	3	0	2	0	2	4	0	0	0	0	0	0	0	4	0	0	1	0	1	9
1110344332244011	-0.0845079	-0.120145	0.137638	72	29	NA	Bacillariophyta	Bacillariophyceae	Naviculales	Naviculaceae	Fistulifera pelliculosa	1088	0.0350696	95.509	3	9	10	7	11	13	10	6	2	6	3	3	6	4	12	7	7	5	5	9	5	3	2	1	1	5	4	0	4	1	3	1	0	72	57
11102206591692348	-0.0842965	0.0756623	0.0346339	73	61	NA	NA	Cryptophyta	Cryptomonadales	Cryptomonadaceae	Cryptomonas curvata/Cryptomonas pyrenoidifera	510	0.0164389	98.2036	4	5	11	3	3	15	9	7	2	2	10	6	10	7	3	5	5	6	6	0	1	0	2	3	9	2	5	16	12	6	3	7	2	0	6
1211249751575111	-0.0841477	0.0461401	0.0728805	74	85	NA	Bacillariophyta	Bacillariophyceae	Naviculales	Phaeodactylaceae/Sellaphoraceae	Phaeodactylum tricornutum/Sellaphora sp. KME-2009a/Sellaphora auldreekie	53	0.00170835	94.6108	0	1	1	2	2	0	0	0	1	2	1	0	0	1	1	0	0	0	2	1	3	2	0	0	0	0	0	0	0	0	0	0	0	0	0
1211416839259621	-0.0821868	0.00577845	-0.0553464	75	102	NA	NA	Cryptophyta	Cryptomonadales	Cryptomonadaceae	Cryptomonas curvata	84	0.00270758	94.012	1	3	0	0	1	1	1	2	2	1	2	0	2	1	0	0	2	1	0	0	0	1	0	5	2	1	0	4	9	2	2	2	0	0	1
11114224922231876	-0.0816452	-0.151911	-0.115323	76	12	NA	NA	Cryptophyta	Cryptomonadales	Cryptomonadaceae	Cryptomonas marssonii	87	0.00280428	92.8144	0	0	0	0	0	0	0	0	0	0	0	0	0	0	0	0	0	0	0	0	0	0	0	8	3	3	12	2	9	4	7	9	4	1	0
11105120732106110	-0.0813379	-0.120633	-0.180518	77	28	NA	Phaeophyceae	NA	NA	NA	Asteronema breviarticulatum	146	0.00470603	85.6287	0	0	2	1	0	1	4	1	2	0	1	0	0	1	0	1	0	0	0	1	2	1	1	19	10	8	16	20	17	7	7	8	7	0	0
12103145192322886	-0.0810935	0.0928944	-0.102454	78	44	NA	Bacillariophyta	Bacillariophyceae	Naviculales	Naviculaceae	Navicula glaciei	187	0.00602759	97.6048	0	0	0	0	1	0	1	1	2	15	26	3	15	24	5	10	3	12	17	9	2	14	5	0	2	0	3	0	1	2	0	3	0	0	0
11106208982420088	-0.0798939	-0.0562846	-0.0873782	79	78	NA	NA	Cryptophyta	Pyrenomonadales	Chroomonadaceae	Chroomonas sp. HBI 3577x	51	0.00164389	94.6108	0	0	0	0	0	0	1	0	2	0	0	0	0	2	0	0	2	0	0	4	0	0	1	2	0	0	7	5	0	0	2	4	3	0	0
12106204801472812	-0.0798142	-0.142868	-0.12349	80	17	NA	NA	Cryptophyta	Cryptomonadales	Cryptomonadaceae	Cryptomonas marssonii	84	0.00270758	91.3174	2	0	0	1	0	0	1	1	0	0	0	0	0	0	0	0	0	0	0	0	0	0	0	4	2	3	7	1	15	8	7	5	8	0	0
12107177962680454	-0.0777475	0.0906702	0.118368	81	48	NA	NA	Cryptophyta	Cryptomonadales	Cryptomonadaceae	Cryptomonas obovata/Cryptomonas curvata	56	0.00180505	96.7066	0	1	0	0	2	2	0	1	0	0	0	0	0	0	0	1	0	0	0	0	0	0	0	4	0	0	0	1	0	1	0	0	0	1	0
11114211001833412	-0.0772775	-0.159857	-0.0106175	82	5	NA	Bacillariophyta	Bacillariophyceae	NA	Bacillariaceae	Nitzschia sp. BOLD:AAO7110	96	0.00309438	97.6048	0	0	0	0	0	0	0	0	0	1	0	0	0	0	0	0	0	0	0	0	0	0	0	1	2	6	2	6	1	8	2	2	10	1	4
12102255621992588	-0.0760115	-0.0502347	0.0723476	83	82	NA	Bacillariophyta	Coscinodiscophyceae	NA	Thalassiosiraceae	Thalassiosira pseudonana	42	0.00135379	91.3174	1	1	0	0	0	1	1	0	1	0	1	1	0	0	0	1	0	1	0	1	0	0	0	0	0	0	0	0	0	0	1	0	1	0	1
1111421151295918	-0.074872	-0.118622	0.134481	84	31	NA	Bacillariophyta	Coscinodiscophyceae	NA	Thalassiosiraceae	Thalassiosira pseudonana	215	0.00693012	97.9042	2	0	2	2	4	3	0	0	0	1	1	0	1	0	3	2	0	0	1	1	1	1	1	0	0	1	0	0	1	0	0	0	0	10	3
1210214282413570	-0.0735654	-0.128018	0.0714914	85	19	NA	NA	Cryptophyta	Cryptomonadales	Cryptomonadaceae	Cryptomonas marssonii	176	0.00567303	94.3114	0	1	0	0	0	0	0	0	0	0	0	0	0	0	0	0	0	0	0	0	0	2	0	6	3	3	3	2	8	4	8	4	4	4	0
1111324951667019	-0.0716178	-0.112707	0.154336	86	33	NA	NA	Cryptophyta	Pyrenomonadales	Pyrenomonadaceae	Rhodomonas salina	406	0.0130866	96.7066	1	0	2	1	1	0	3	0	1	0	1	1	1	0	1	4	0	0	0	1	1	0	0	2	7	3	1	1	2	1	2	1	1	9	15
1110924518565123	-0.0714989	0.0690415	-0.0941936	87	70	NA	Bacillariophyta	Bacillariophyceae	NA	Bacillariaceae	Nitzschia sp. 00196	33	0.00106369	97.3054	0	0	1	0	1	0	0	0	2	0	1	1	1	4	8	0	0	0	0	2	0	2	2	2	1	1	0	0	0	0	1	0	0	0	0
1210312729267095	-0.0675228	-0.0457754	0.0944244	88	86	NA	NA	Cryptophyta	Cryptomonadales	Cryptomonadaceae	Cryptomonas marssonii/Cryptomonas ozolini	46	0.00148272	91.6168	0	0	0	0	0	0	0	0	0	0	0	0	0	0	0	0	0	0	0	0	0	0	0	0	0	0	0	2	0	4	1	2	0	0	1
11105201231784518	-0.0660344	-0.098002	0.0879426	89	41	NA	Bacillariophyta	Bacillariophyceae	Naviculales	Sellaphoraceae/Naviculaceae	Sellaphora blackfordensis/Fistulifera pelliculosa	47	0.00151496	90.1198	0	1	2	1	0	1	0	0	0	0	0	0	1	0	0	0	0	0	0	1	1	0	0	0	0	1	0	0	1	0	0	0	0	1	1
1211375621005667	-0.0660205	-0.0763899	-0.107702	90	59	NA	Bacillariophyta	Bacillariophyceae	NA	Bacillariaceae	Nitzschia sp. BOLD:AAX5147	27	0.000870294	96.7066	0	0	0	1	0	0	0	0	0	1	0	0	0	1	2	0	0	0	1	0	0	0	0	0	0	2	7	0	0	3	0	1	0	0	2
11101143712350974	-0.0652127	0.0912542	0.0844526	91	46	NA	NA	Cryptophyta	Cryptomonadales	Cryptomonadaceae	Cryptomonas pyrenoidifera	55	0.00177282	97.006	0	1	1	1	0	1	6	2	1	0	0	0	2	0	2	0	0	0	0	0	0	0	1	0	0	0	0	0	0	0	0	0	0	0	0
1111067892475117	-0.0644914	-0.0834491	0.0501331	92	52	NA	Eustigmatophyceae	NA	Eustigmatales	Monodopsidaceae	Nannochloropsis limnetica/Nannochloropsis granulata/Nannochloropsis salina	87	0.00280428	99.1018	0	1	0	1	0	0	0	0	0	0	0	0	0	1	0	0	0	0	0	0	0	1	1	5	5	3	1	2	0	2	0	0	0	4	0
1210211293498563	-0.0625172	-0.0231891	-0.141759	93	96	NA	Bacillariophyta	Coscinodiscophyceae	Melosirales	Melosiraceae	Melosira varians	26	0.000838061	96.4072	1	1	0	0	0	0	0	0	0	0	0	0	1	0	1	0	1	0	4	0	0	3	1	0	1	7	1	0	2	0	2	0	0	0	0
1210510385894921	-0.0604779	-0.0912386	0.0965499	94	47	NA	NA	Cryptophyta	Pyrenomonadales	Pyrenomonadaceae	Rhodomonas salina	40	0.00128932	94.012	0	0	0	0	2	0	0	0	0	0	0	0	1	0	0	0	0	0	0	0	0	0	0	1	2	1	0	0	0	0	0	1	0	0	1
1211228062166422	-0.059378	0.0561061	0.0518632	95	79	Viridiplantae	Chlorophyta	Trebouxiophyceae	Microthamniales	NA	Trebouxia sp. TR-9	324	0.0104435	96.7359	2	5	0	10	3	4	0	1	0	2	0	3	7	0	0	12	4	7	3	7	1	9	2	0	5	9	0	1	3	2	1	0	3	0	15
11109186951254088	-0.0536753	-0.0729766	0.0985065	96	66	NA	Bacillariophyta	Fragilariophyceae	Fragilariales	Fragilariaceae	Ulnaria acus	35	0.00112816	99.3976	0	0	0	0	0	1	0	0	0	0	0	0	0	0	0	0	0	0	0	0	0	0	4	0	0	0	0	0	0	0	0	1	0	0	0
12107117862685456	-0.0516812	-0.0478597	0.0839874	97	84	NA	NA	Cryptophyta	Pyrenomonadales	Pyrenomonadaceae	Rhodomonas salina	160	0.0051573	96.7066	0	1	2	2	0	0	0	1	1	0	0	0	0	0	1	4	0	2	7	0	0	2	6	0	0	0	0	1	1	1	0	1	2	0	0
1110118079436289	-0.0500365	-0.103498	-0.124923	98	38	NA	Bacillariophyta	Bacillariophyceae	Naviculales	Sellaphoraceae/Naviculaceae	Sellaphora sp. KME-2009a/Navicula cf. perminuta/Navicula cryptocephala/Sellaphora auldreekie/Navicula sp. CCMP2746/Navicula sp. BOLD:AAO6950	41	0.00132156	96.4072	0	0	0	0	0	0	0	0	0	0	0	0	0	0	0	0	0	0	0	0	0	0	0	0	9	15	0	2	0	2	3	1	6	0	1
11105168011691112	-0.0490602	0.0778317	0.0798706	99	57	NA	NA	Cryptophyta	Pyrenomonadales	Chroomonadaceae	Chroomonas sp. HBI 3577x	27	0.000870294	91.9162	0	0	3	0	0	0	0	0	0	0	1	1	0	0	0	0	0	0	0	0	0	0	0	0	0	0	0	0	0	0	0	0	0	0	0
12110107961301182	-0.0403734	-0.0572413	0.0503608	100	77	NA	Bacillariophyta	Bacillariophyceae/Coscinodiscophyceae	Naviculales/NA	Phaeodactylaceae/Thalassiosiraceae	Phaeodactylum tricornutum/Thalassiosira pseudonana	18	0.000580196	94.012	0	0	0	0	0	0	0	0	0	0	0	0	0	0	0	0	0	1	0	2	1	0	0	1	0	0	0	0	0	0	0	0	0	0	0
12108132451985720	-0.0343742	-0.0729835	-0.0696756	101	65	NA	Bacillariophyta	Bacillariophyceae	NA	Bacillariaceae	Nitzschia sp. BOLD:AAX5147	16	0.00051573	96.7066	0	0	0	0	0	0	0	0	0	0	0	0	0	0	0	0	1	0	0	0	0	0	0	0	0	0	0	3	0	0	0	1	10	0	0
1211058391341582	-0.0337094	-0.0765649	0.0838096	102	58	NA	Bacillariophyta	Bacillariophyceae	Naviculales	Phaeodactylaceae	Phaeodactylum tricornutum	16	0.00051573	90.7186	0	0	0	0	0	0	0	0	0	0	0	0	0	0	0	0	0	0	0	0	0	0	0	0	0	0	0	0	0	0	0	0	0	0	0
11101207671008432	-0.0308133	0.0517496	0.0877798	103	81	NA	NA	Cryptophyta	Pyrenomonadales	Pyrenomonadaceae	Rhodomonas salina	21	0.000676895	95.509	0	0	0	0	0	0	0	0	0	0	0	0	0	0	0	0	0	0	1	0	0	0	0	0	0	0	0	0	0	0	0	0	0	0	0
1110315346728682	-0.0291909	-0.0708548	0.0716396	104	69	NA	NA	Cryptophyta	Cryptomonadales	Cryptomonadaceae	Plagioselmis nannoplanctica	147	0.00473827	95.2096	0	0	0	0	0	0	0	0	0	0	0	0	0	0	0	0	0	0	0	0	0	0	0	0	0	0	0	0	0	0	2	1	0	6	0
12103283301866012	-0.0286085	-0.0720077	0.063626	105	67	NA	NA	Cryptophyta	Cryptomonadales	Cryptomonadaceae	Plagioselmis nannoplanctica	12	0.000386797	92.8144	0	0	0	0	0	0	0	0	0	0	0	0	0	0	0	0	0	0	0	0	0	0	0	0	0	0	0	0	0	0	0	1	0	0	0
11101189952172542	-0.0164753	0.0362583	0.0360926	106	91	NA	NA	Cryptophyta	Pyrenomonadales	Chroomonadaceae	Chroomonas sp. HBI 3577x	16	0.00051573	90.7186	0	0	0	0	0	0	0	0	0	0	0	0	0	0	0	0	0	0	0	0	0	0	0	0	0	0	0	0	0	0	0	0	0	0	0
[truncated: 45 more columns]
