# Supplementary material for: Dynamic microbial populations along the Cuyahoga River
Source: PLoS One. 2017 Oct 19;12(10):e0186290. doi: 10.1371/journal.pone.0186290 (PMC5648161; doi:10.1371/journal.pone.0186290)
Supplement: S5 Table — (XLSX) [file pone.0186290.s006.xlsx]

## Sheet: Sheet1
	Loadings values					Taxonomy							Sample read counts
OTU	PC1	PC2	PC3	PC1rank	PC2rank	kingdom	phylum	class	order	family	genusSpecies	identity	1D01	1D02	1D03	1D04	1D05	1D06	1D08	1D09	1D10	1D12	1D15	1D17	1D18	1D19	1D22	1D26	1D27	1D28	1D29	1D30	1D31	1D32	1D33	1D34	1D35	1D37	1D38	1D39	1D40	1D41	2D10	2D12	2D13	2D16	2D18	2D19	2D20
12114141732269160	-0.161594	0.0393848	-0.0107882	12	58	NA	NA	Chrysophyceae	Chromulinales	Chromulinaceae	Uroglena sp. CCMP2768	93.2668	3	5	3	3	5	5	2	1	2	9	8	7	5	12	5	5	1	2	0	0	1	6	4	2	5	3	8	4	1	4	11	3	4	11	20	7	9
12113181232005188	-0.0326715	-0.0389613	0.346357	66	59	NA	NA	Chrysophyceae	Chromulinales/NA	Chromulinaceae/NA	Ochromonas sp. LO128-159/Ochromonas sp. LO128-160/Ochromonas sp. LO134-23/Ochromonas sp. LO134-15/Ochromonas sp. LO128-158/Ochromonas sp. LO128-161/Ochromonas sp. LO128-162/Ochromonas sp. LO134-4/Ochromonas sp. LO134-25/Chrysophyceae sp. CCMP2296/Ochromonas sp. LO128-155/Ochromonas sp. LO128-157/Ochromonas sp. LO128-108	96.7742	0	1	0	1	0	0	1	0	0	1	0	0	0	1	0	1	0	0	0	0	0	0	0	0	0	51	0	0	0	0	0	0	0	0	0	0	0
1211272771483411	-0.170525	0.0872762	-0.0774028	11	36	NA	NA	Chrysophyceae	Chromulinales	Chromulinaceae	Uroglena sp. CCMP2768	95.2618	25	20	24	25	25	24	31	17	18	17	20	7	4	16	2	12	4	9	9	12	1	1	8	5	3	1	5	4	7	6	26	26	9	23	15	13	18
121126906934170	-0.0748352	-0.0148472	0.0439657	50	70	NA	NA	Chrysophyceae	Chromulinales	Paraphysomonadaceae	Paraphysomonas butcheri	95.7816	0	0	0	0	0	0	0	0	0	0	0	0	0	0	0	4	0	0	0	1	0	0	0	0	0	1	0	25	3	1	0	9	0	2	1	0	0
12112181781387160	-0.0202321	-0.00354451	-0.0447019	80	81	NA	NA	Chrysophyceae	Chromulinales	Chromulinaceae	Uroglena sp. CCMP2768	90.2743	0	0	0	0	0	0	0	0	0	0	0	0	0	0	0	0	0	0	0	0	0	0	0	0	0	0	0	0	0	0	0	0	0	0	0	0	0
12111210852173910	-0.115208	-0.104979	-0.0986119	34	31	NA	NA	Chrysophyceae	Chromulinales	Paraphysomonadaceae	Paraphysomonas butcheri	95.7816	3	1	3	2	8	3	0	13	21	7	1	2	10	1	11	13	1	7	1	4	1	0	5	7	3	0	2	0	0	0	0	0	0	1	0	1	0
1211116988757115	-0.132911	0.232191	-0.0395573	26	4	NA	NA	Chrysophyceae	Chromulinales	Chromulinaceae	Uroglena sp. CCMP2768	96.5087	2	1	3	6	2	3	22	8	5	13	31	24	23	10	18	12	1	16	3	18	3	14	11	21	15	12	37	40	38	41	40	32	7	32	42	30	18
12111116312334316	-0.121475	0.0505254	0.0492342	31	52	NA	NA	Chrysophyceae	NA	NA	Spumella-like flagellate JBAS36	97.5186	0	0	0	0	0	0	0	0	0	0	0	0	0	0	0	1	0	3	0	5	1	0	11	3	3	1	2	12	3	8	0	2	19	0	1	1	0
12111105842181496	-0.172295	-0.107976	-0.057755	8	30	NA	NA	Chrysophyceae	Chromulinales	Chromulinaceae	Spumella-like flagellate JBNA46	94.015	18	9	10	20	15	16	5	12	9	14	9	18	5	6	23	14	3	9	14	20	5	3	8	4	8	7	7	9	3	9	7	6	3	9	3	5	12
121109271458528	-0.0390677	-0.0413102	-0.0378489	62	57	NA	NA	Chrysophyceae	Chromulinales	Paraphysomonadaceae	Paraphysomonas butcheri	96.0298	0	0	0	0	22	2	0	0	0	0	0	0	0	0	0	0	0	0	0	0	0	0	1	0	0	0	0	0	0	0	0	0	0	0	0	0	0
121105738875936	-0.0289361	-0.0356005	0.350959	73.5	63	NA	NA	Chrysophyceae	Chromulinales	Chromulinaceae	Uroglena sp. CCMP2768	86.3946	0	0	0	0	0	0	0	0	0	0	0	0	0	0	0	0	0	0	0	0	0	0	0	0	0	305	0	0	0	0	0	0	0	0	0	0	0
12110149982040510	-0.104328	-0.0978914	-0.0730492	39	33	NA	NA	Chrysophyceae	Chromulinales	Chromulinaceae	Uroglena sp. CCMP2768	93.0175	0	2	0	3	0	1	0	0	0	2	1	2	1	1	0	2	1	8	15	23	1	1	1	7	3	0	1	0	1	0	0	3	3	0	5	3	2
12110133202635762	-0.0176447	0.0446839	-0.00802516	82	53	NA	NA	Chrysophyceae	Chromulinales	Chromulinaceae	Uroglena sp. CCMP2768	94.2643	0	0	0	0	0	0	0	0	0	0	0	0	0	0	0	0	0	0	0	0	0	0	0	2	0	0	0	0	0	0	0	0	0	0	1	0	0
12109204451214328	-0.10905	-0.179404	-0.121189	38	10	NA	NA	Chrysophyceae	Chromulinales	Paraphysomonadaceae	Paraphysomonas butcheri	94.7891	3	4	3	6	7	15	8	16	11	6	4	11	8	11	7	4	1	1	1	4	0	2	0	0	0	0	1	1	1	0	0	0	0	0	0	0	0
12109173182423660	-0.0683955	0.22734	-0.0548281	52	5	NA	NA	Chrysophyceae	NA	NA	Spumella-like flagellate JBAF33	94.5137	0	0	0	0	0	0	0	0	0	0	0	0	0	0	0	0	0	0	0	0	0	0	0	0	0	0	0	0	0	0	0	0	0	0	0	0	0
1210916879254811	-0.115048	0.00404755	-0.137786	35	79	NA	NA	Chrysophyceae	NA	NA	Spumella-like flagellate JBAS36	95.7816	0	5	13	2	5	8	0	4	4	7	9	0	17	16	12	13	1	1	1	8	1	0	0	0	0	0	0	0	0	0	0	0	0	0	0	0	0
1210838951582810	-0.0599092	-0.0275817	0.0412005	54	65	NA	NA	Chrysophyceae	Chromulinales	Paraphysomonadaceae	Paraphysomonas bandaiensis	97.2705	1	16	16	17	7	6	2	6	28	4	6	3	14	21	5	1	1	4	11	23	9	61	53	53	38	19	40	34	50	52	0	0	3	3	1	3	0
1210814380117476	-0.0294916	-0.113147	-0.094091	69	26	NA	NA	Raphidophyceae	Chattonellales	Vacuolariaceae	Merotricha bacillata/Vacuolaria virescens	83.0189	0	0	0	0	0	0	0	0	0	0	0	0	0	0	0	0	0	1	149	0	0	0	0	1	0	0	0	0	0	0	0	0	0	0	0	0	0
1210731161365689	-0.113901	-0.0434619	0.109871	36	54	NA	NA	Chrysophyceae	Chromulinales	Paraphysomonadaceae	Paraphysomonas butcheri	98.0149	0	0	0	0	0	0	2	2	0	0	0	0	0	0	0	1	1	0	3	0	0	12	16	7	11	1	18	13	24	20	0	0	4	0	1	1	20
12107223662039836	-0.054855	0.041531	0.0312922	55	56	NA	NA	Chrysophyceae	Chromulinales	Chromulinaceae	Cyclonexis annularis	85.0856	0	0	0	0	0	0	0	0	0	0	0	0	0	0	0	0	0	0	0	0	0	1	1	0	2	0	3	4	0	0	1	0	27	0	0	0	0
12107101192476256	-0.0801877	0.209988	-0.080263	49	7	NA	NA	Chrysophyceae	Chromulinales	Chromulinaceae	Uroglena sp. CCMP2768	93.7656	0	0	1	0	0	1	0	0	0	0	2	0	0	0	0	0	0	0	0	1	0	0	0	0	0	0	0	0	0	0	0	0	0	0	0	0	3
12106225882523088	-0.0329338	0.0616012	-0.0100515	65	46	NA	NA	Chrysophyceae	NA	NA	Chrysophyceae sp. CCMP2296	95.7816	0	0	0	0	2	0	0	1	1	0	0	2	0	0	1	0	831	0	1	1	362	0	0	0	32	0	1	0	0	0	0	1	0	0	0	0	0
12106222462402360	-0.143196	0.148323	0.064728	19	15	NA	NA	Chrysophyceae	Chromulinales	Chromulinaceae	Uroglena sp. CCMP2768	95.5112	0	3	0	0	1	0	1	0	2	0	4	0	2	2	1	4	0	0	1	0	0	9	7	2	5	8	2	4	4	7	5	0	26	8	7	7	9
12106209331095332	-0.0420757	0.132391	-0.0587163	59	20	NA	NA	Chrysophyceae	NA	NA	Spumella-like flagellate JBAF33	95.5112	0	0	0	0	0	0	0	0	0	0	0	0	0	0	0	0	0	0	1	0	0	0	0	0	0	0	0	0	0	2	0	0	0	0	0	1	0
12105262172074580	-0.177136	0.0358496	0.0421486	5	61	NA	NA	Chrysophyceae	Chromulinales	Paraphysomonadaceae	Paraphysomonas butcheri	97.0223	9	6	1	1	4	3	8	0	2	7	12	13	5	4	1	18	2	7	15	8	1	29	16	19	12	13	20	21	15	22	3	38	1	28	7	5	3
12105167231222088	-0.0404944	-0.0746904	-0.066451	61	41	NA	NA	Chrysophyceae	NA/Chromulinales	NA/Chromulinaceae	Spumella-like flagellate JBC31/Spumella-like flagellate JBAF32/Spumella-like flagellate JBC30/Spumella-like flagellate JBAS38	97.5124	0	0	0	0	0	0	0	0	0	0	0	0	0	0	44	0	0	0	0	0	0	0	0	0	0	0	0	0	0	0	0	0	0	0	4	0	0
1210437202166159	-0.103887	0.203867	0.0404073	40	9	NA	NA	Chrysophyceae	Chromulinales	Paraphysomonadaceae	Paraphysomonas butcheri	96.7742	0	0	0	1	1	2	0	2	0	0	0	0	0	0	0	0	0	1	0	1	0	9	8	6	6	10	5	3	5	5	3	1	0	0	4	11	1
12104271441195812	-0.0900258	0.0637845	0.00839102	45	44	NA	NA	Chrysophyceae	Chromulinales/NA	Chromulinaceae/NA	Spumella-like flagellate JBAS38/Spumella-like flagellate JBC31/Spumella-like flagellate JBC30/Spumella-like flagellate JBAF32	98.01	0	0	2	0	0	0	0	0	0	0	0	0	0	0	1	0	0	0	0	0	0	0	1	0	2	0	3	0	2	4	2	8	9	0	3	3	10
1210425379866511	-0.152506	-0.120031	0.145899	16	23	NA	NA	Chrysophyceae	Chromulinales	Chromulinaceae	Uroglena sp. CCMP2768	95.7606	17	34	26	17	23	20	14	63	30	9	9	15	8	8	28	23	0	13	7	28	4	78	99	93	106	58	66	34	69	44	3	22	0	12	2	5	8
1210419768276072	-0.140266	0.23918	-0.0195337	22	3	NA	NA	Chrysophyceae	Chromulinales	Dinobryaceae/Chromulinaceae	Dinobryon divergens/Uroglena sp. CCMP2768	90.5473	3	5	7	5	3	5	0	2	4	4	0	0	0	0	5	3	0	2	0	4	0	27	9	19	13	2	10	16	10	0	13	7	0	6	8	9	15
1210356602067026	-0.128673	0.204663	0.0703335	28	8	NA	NA	Chrysophyceae	Chromulinales	Paraphysomonadaceae	Paraphysomonas butcheri	96.5261	0	1	0	0	0	0	1	0	0	0	0	0	0	0	0	0	0	0	0	0	1	2	2	4	1	5	5	1	3	1	1	0	0	0	7	1	0
1210327994901626	-0.0859535	-0.0540647	-0.0453404	46	51	NA	NA	Chrysophyceae	Chromulinales	Chromulinaceae	Uroglena sp. CCMP2768	95.2618	0	0	0	0	0	1	0	0	1	0	3	1	0	2	0	4	1	25	24	92	7	3	3	6	16	0	8	6	0	5	2	3	38	3	2	1	2
12103268792256544	-0.0206333	-0.00365412	-0.0442198	79	80	NA	NA	Chrysophyceae	Chromulinales	Chromulinaceae	Uroglena sp. CCMP2768	91.7706	0	0	0	0	0	0	0	0	0	0	0	0	0	0	0	0	0	0	0	0	0	0	0	1	0	0	0	0	0	0	0	0	0	0	0	1	0
1210319742433928	-0.121121	-0.161169	-0.114127	32	13	NA	NA	Chrysophyceae	Chromulinales	Paraphysomonadaceae	Paraphysomonas butcheri	96.0298	13	21	16	15	12	25	7	12	8	15	14	18	62	44	20	41	1	24	12	15	2	2	2	3	12	4	2	1	4	0	1	5	0	0	2	1	0
12103154141641928	-0.174703	-0.0737209	-0.0491568	7	42	NA	NA	Chrysophyceae	Chromulinales	Chromulinaceae	Spumella-like flagellate JBNA46	95.0125	6	5	8	9	13	14	13	5	10	5	8	5	7	7	6	14	2	9	10	12	4	10	6	16	6	1	5	9	5	5	6	9	0	9	5	3	6
12102215062375726	-0.160005	-0.0543145	-0.0185877	13	50	NA	NA	Chrysophyceae	Chromulinales	Chromulinaceae	Uroglena sp. CCMP2768	96.5087	2	0	1	0	0	3	0	1	9	4	3	25	11	1	16	12	0	6	9	5	2	8	0	0	4	7	6	8	6	7	16	3	11	11	17	6	8
12102186362325410	-0.158274	-0.144079	-0.0376767	14	16	NA	NA	Chrysophyceae	NA	NA	Spumella-like flagellate JBC29	99.0074	11	5	9	9	10	1	22	4	7	3	12	2	7	8	18	12	1	12	6	7	2	7	14	4	6	3	6	10	9	9	3	0	0	4	0	2	2
12101256361298922	-0.0215732	-0.00528413	-0.0460949	78	76	Viridiplantae	Chlorophyta	Ulvophyceae	Cladophorales	Cladophoraceae	Cladophora albida/Cladophora vagabunda/Cladophora glomerata/Cladophora oligocladoidea/Cladophora hutchinsiae/Cladophora laetevirens	90.6329	0	0	0	0	0	0	0	0	0	0	1	0	0	0	0	0	0	0	0	0	0	0	0	0	0	0	0	0	0	0	0	0	0	0	0	0	0
12101243811173520	-0.132232	-0.0807361	0.172593	27	39	NA	NA	Chrysophyceae	Chromulinales	Chromulinaceae	Uroglena sp. CCMP2768	95.7606	5	2	1	0	5	3	1	7	2	2	1	3	2	1	3	1	0	0	2	3	1	16	11	23	40	16	12	20	14	18	4	5	0	0	0	7	0
11114232962355946	-0.028743	0.0339867	0.0208532	75	64	NA	NA	Chrysophyceae	NA	NA	Spumella-like flagellate JBC13	97.7667	0	0	0	0	0	0	0	0	0	0	0	0	0	0	0	0	0	0	0	0	0	0	0	0	0	2	0	0	0	1	0	0	0	0	0	0	0
1111419580693565	-0.142352	-0.0238481	-0.0925925	21	68	NA	NA	Chrysophyceae	Chromulinales	Chromulinaceae	Spumella-like flagellate JBNA46	93.7656	1	1	5	3	4	6	5	6	3	2	1	2	4	2	3	2	0	0	4	2	1	0	1	3	1	1	0	1	3	0	0	0	0	4	2	2	1
1111356141386435	-0.0289361	-0.0356005	0.350959	73.5	62	NA	NA	Chrysophyceae	Chromulinales	Chromulinaceae	Uroglena sp. CCMP2768	86.4865	0	0	0	0	0	0	0	0	0	0	0	0	0	0	0	0	0	0	0	0	0	0	0	0	0	46	0	0	0	0	0	0	0	0	0	0	0
11113241151889320	-0.0223319	0.00136969	-0.0470173	77	82	NA	NA	Chrysophyceae	Chromulinales	Chromulinaceae	Uroglena sp. CCMP2768	91.5212	0	0	0	0	0	0	0	0	0	0	0	0	0	0	0	0	0	0	0	0	0	0	0	0	0	0	0	0	0	0	0	0	0	0	0	0	0
11113204901861744	-0.177535	0.118603	0.0756766	4	24	NA	NA	Chrysophyceae	Chromulinales	Chromulinaceae	Uroglena sp. CCMP2768	96.5087	2	2	1	5	1	1	3	1	6	3	3	1	2	1	3	1	1	6	2	5	0	26	31	29	21	10	21	19	39	35	19	6	40	9	20	8	13
11113196272165618	-0.10204	0.0242762	-0.00822861	41	66	NA	NA	Chrysophyceae	NA	NA	Spumella-like flagellate JBC22	98.01	0	3	0	0	0	0	0	0	0	0	0	1	0	0	5	0	0	5	1	5	6	5	0	0	0	0	0	0	1	0	5	17	3	0	13	10	25
11113136821246714	-0.187854	-0.0615067	0.0207155	3	47	NA	NA	Chrysophyceae	Chromulinales	Chromulinaceae	Uroglena sp. CCMP2768	95.2618	331	226	218	177	147	161	83	134	128	160	144	137	148	110	144	125	10	130	47	27	53	156	118	97	160	111	216	260	221	261	228	127	278	187	190	92	225
1111218844954919	-0.172019	-0.0820399	0.0770423	9	37	NA	NA	Chrysophyceae	Chromulinales	Chromulinaceae	Spumella-like flagellate JBNA46	90.796	6	2	3	2	8	0	2	3	5	4	8	1	3	5	5	5	0	4	5	1	1	12	6	4	4	9	16	7	4	4	5	4	0	4	11	3	9
1111215826247875	-0.0290074	-0.112675	-0.094378	72	27	NA	NA	Raphidophyceae	Chattonellales	Vacuolariaceae	Merotricha bacillata	85.0427	0	0	0	0	0	0	0	0	0	0	0	0	0	0	0	0	0	0	25	0	0	0	0	0	0	0	0	0	0	0	0	0	0	0	0	0	0
11111234001535548	-0.171602	-0.0936759	-0.0135304	10	34	NA	NA	Chrysophyceae	Chromulinales	Chromulinaceae	Uroglena sp. CCMP2768	94.5137	29	26	33	37	27	30	16	30	14	19	22	17	13	9	21	8	0	6	3	4	5	11	11	8	11	12	18	20	10	22	23	10	3	20	22	7	21
1111016667229411	-0.0829163	0.133965	-0.0184634	47	18	NA	Bacillariophyta	Coscinodiscophyceae	NA	Stephanodiscaceae	Cyclotella meneghiniana	99.7519	0	0	0	0	0	0	1	0	0	1	0	0	1	0	0	0	0	2	0	0	0	0	0	0	0	0	0	1	0	0	0	1	1	1	1	0	0
11109214781366966	-0.150099	-0.123859	0.141923	17	21	NA	NA	Chrysophyceae	Chromulinales	Chromulinaceae	Uroglena sp. CCMP2768	95.2618	5	16	7	5	6	10	1	21	10	6	4	6	4	4	8	5	0	0	1	10	2	23	26	28	30	18	24	12	19	22	1	4	0	7	0	2	2
1110899821353013	-0.0735887	-0.0755861	-0.0477625	51	40	NA	NA	Chrysophyceae	Chromulinales	Chromulinaceae	Uroglena sp. CCMP2768	95.2854	1	0	0	0	2	0	0	0	0	17	0	0	1	5	0	1	0	1	1	3	2	0	0	0	0	0	1	3	0	0	0	0	0	0	0	0	0
1110854341202745	-0.124324	0.0928132	0.0153699	29	35	NA	NA	Chrysophyceae	NA	NA	Spumella-like flagellate JBAS36/Spumella-like flagellate JBC/S23	97.5124	0	0	0	0	0	0	0	0	0	0	0	0	1	0	0	0	0	0	0	0	0	1	4	2	3	1	3	3	4	1	2	4	12	1	9	1	2
11108186782487648	-0.0433143	0.06357	-0.00313254	57	45	NA	NA	Chrysophyceae	Chromulinales	Paraphysomonadaceae	Paraphysomonas butcheri	94.7891	0	0	0	0	0	0	0	0	0	0	0	0	0	0	0	0	0	0	0	0	0	0	0	2	0	0	1	0	2	1	2	0	2	0	0	0	0
11108146761502762	-0.117197	-0.00928662	0.0109404	33	74	NA	NA	Chrysophyceae	Chromulinales/NA	Chromulinaceae/NA	Spumella-like flagellate JBAS38/Spumella-like flagellate JBC31/Spumella-like flagellate JBC30/Spumella-like flagellate JBAF32	98.7562	0	0	5	0	0	0	0	4	1	0	1	0	0	1	4	1	0	0	2	1	3	1	5	0	1	0	3	19	3	1	1	0	6	0	0	0	0
1110788061143626	-0.0244744	-0.00418038	-0.00847912	76	78	NA	NA	Chrysophyceae	Chromulinales	Chromulinaceae	Uroglena sp. FU44-26	99.7512	0	0	0	0	0	0	0	0	0	0	0	0	0	0	0	0	0	0	5	1	2	0	0	0	0	0	3	0	0	0	0	0	1	0	2	0	0
1110726134586190	-0.0455971	-0.0808235	-0.0426684	56	38	NA	NA	Chrysophyceae	Chromulinales	Paraphysomonadaceae	Paraphysomonas butcheri	95.0372	0	0	1	0	0	0	0	3	0	7	0	35	1	0	1	0	0	0	1	1	0	0	0	0	0	0	3	2	0	0	0	0	0	0	1	0	0
1110722442122746	-0.137846	-0.0603292	0.0357928	24	48	NA	NA	Chrysophyceae	Chromulinales	Chromulinaceae	Uroglena sp. CCMP2768	91.791	0	5	1	3	0	0	0	1	0	4	4	1	1	1	0	8	1	6	5	5	0	8	5	20	2	1	2	0	2	3	1	14	0	4	11	4	6
1110722015791733	-0.0673821	-0.0122168	0.0664428	53	71	NA	NA	Chrysophyceae	Chromulinales	Chromulinaceae	Spumella-like flagellate JBNA46/Uroglena sp. CCMP2768	91.2935	0	0	0	0	0	0	0	0	0	0	0	0	0	0	1	0	0	2	0	1	0	1	0	42	0	0	0	0	0	0	2	0	4	0	0	0	0
11107211102112622	-0.0802278	-0.00476072	0.0418405	48	77	NA	NA	Chrysophyceae	NA	NA	Spumella-like flagellate JBM06	98.263	0	0	3	0	0	0	0	0	1	0	2	0	0	0	0	0	0	0	0	0	0	5	6	0	7	2	0	1	6	6	4	3	0	3	0	1	0
11107203001383316	-0.101877	-0.0239539	0.0763463	42	67	NA	NA	Chrysophyceae	Chromulinales	Chromulinaceae	Uroglena sp. CCMP2768	94.2786	0	0	0	1	0	0	0	0	0	1	0	1	0	0	0	1	0	0	1	3	1	4	4	30	2	0	4	0	2	3	1	6	0	3	12	5	1
1110625036149325	-0.0290074	-0.112675	-0.094378	70.5	28.5	NA	Bacillariophyta	Bacillariophyceae	Naviculales	Naviculaceae	Hippodonta capitata	89.9563	0	0	0	0	0	0	0	0	0	0	0	0	0	0	0	0	0	0	228	0	0	0	0	0	0	0	0	0	0	0	0	0	0	0	0	0	0
11106211302574922	-0.0295205	-0.0363454	0.350239	68	60	NA	NA	Chrysophyceae	Chromulinales/NA	Chromulinaceae/NA	Ochromonas sp. LO128-155/Ochromonas sp. LO128-160/Ochromonas sp. LO134-23/Ochromonas sp. LO128-108/Ochromonas sp. LO134-15/Ochromonas sp. LO134-4/Ochromonas sp. LO128-162/Ochromonas sp. LO128-157/Ochromonas sp. LO128-158/Ochromonas sp. LO128-161/Ochromonas sp. LO128-159/Chrysophyceae sp. CCMP2296/Ochromonas sp. LO134-25	96.2779	0	0	0	0	0	0	0	0	0	0	1	0	0	0	0	0	0	0	0	0	0	0	0	0	0	44	0	0	0	0	0	0	0	0	0	0	0
1110612950925137	-0.0423642	0.134255	-0.0539633	58	17	NA	NA	Chrysophyceae	NA	NA	Spumella-like flagellate JBAF33	96.2594	0	0	0	0	0	0	0	0	0	0	1	0	0	0	0	0	0	0	2	0	0	0	0	0	0	1	1	1	0	2	0	0	0	0	0	1	0
1110558391030310	-0.122332	0.25381	-0.0206166	30	2	NA	NA	Chrysophyceae	Chromulinales	Chromulinaceae	Ochromonas sp. SAG 933.10/Uroglena sp. CCMP2768/Ochromonas vasocystis/Ochromonas sp. CCMP2767	90.5940594059406/90.8415841584158	19	11	6	7	2	4	0	2	6	2	1	2	3	0	9	2	0	4	1	4	0	25	21	32	16	5	5	11	4	2	12	7	2	9	13	8	28
11105100542614030	-0.0418608	0.132761	-0.0526167	60	19	NA	NA	Chrysophyceae	NA	NA	Spumella-like flagellate JBAF33	95.5112	0	0	0	0	0	0	0	0	0	0	1	0	0	0	0	0	0	0	2	0	0	0	0	0	0	1	1	0	0	4	0	0	0	0	0	3	0
111045743932210	-0.198737	-0.099494	-0.0477534	1	32	NA	NA	Chrysophyceae	Chromulinales	Chromulinaceae	Spumella-like flagellate JBNA46	94.5137	34	24	23	24	32	35	24	25	34	44	33	31	45	42	25	46	3	25	33	54	9	30	31	11	33	18	34	27	30	18	23	16	1	24	28	24	27
11104191661459684	-0.0385969	-0.00586885	-0.030165	63	75	NA	Bacillariophyta	Fragilariophyceae	Fragilariales	Fragilariaceae	Fragilariaceae sp. RCC2043	80.5627	0	0	0	0	0	0	0	0	1	0	0	0	0	0	0	0	226	162	0	0	544	0	0	0	24	0	0	0	0	0	0	0	0	0	0	0	0
11104175741711610	-0.142927	-0.166723	-0.0760941	20	11	NA	NA	Chrysophyceae	NA	NA	Spumella-like flagellate JBC27	97.555	8	3	8	3	6	4	15	8	4	14	11	22	15	5	18	7	1	29	13	6	6	7	6	9	9	2	5	6	5	10	0	0	0	4	0	3	0
1110386352463510	-0.147884	-0.0733611	0.13008	18	43	NA	NA	Chrysophyceae	Chromulinales	Dinobryaceae	Dinobryon sociale/Dinobryon sertularia	96.0298	13	10	17	16	1	5	12	5	7	15	4	9	2	4	1	6	1	7	1	5	2	22	34	51	13	20	19	4	10	13	0	6	0	2	7	2	0
11103135791978660	-0.092637	-0.163904	-0.128866	43	12	NA	NA	Chrysophyceae	Chromulinales/NA	Chromulinaceae/NA	Spumella sp. 15G/Spumella-like flagellate JBC13	96.0298	0	0	0	4	1	5	6	3	0	1	7	1	1	7	15	3	0	0	4	3	0	0	0	0	0	0	0	0	2	0	0	0	0	0	1	0	0
1110266571900114	-0.1548	0.123395	-0.0260238	15	22	NA	NA	Chrysophyceae	Chromulinales	Chromulinaceae	Uroglena sp. CCMP2768	94.2643	1	3	3	1	2	0	0	1	4	1	3	7	6	6	5	7	0	3	2	7	1	2	7	5	3	1	4	5	12	8	3	1	32	3	5	3	3
1110239191228310	-0.176723	-0.00956749	-0.090039	6	72	NA	NA	Chrysophyceae	NA	NA	Spumella-like flagellate JBAF33	100	290	347	462	484	455	478	620	514	427	353	379	276	268	318	232	207	32	220	163	280	28	48	75	70	84	36	57	81	115	86	329	310	48	288	214	109	254
11102278031872342	-0.0366966	0.14966	-0.00114082	64	14	NA	NA	Chrysophyceae	Chromulinales	Paraphysomonadaceae	Paraphysomonas butcheri	95.2854	0	0	0	0	0	0	0	0	0	0	0	0	0	0	0	0	0	0	0	0	0	0	0	0	0	0	0	1	0	0	0	0	0	0	0	0	2
11102246182184410	-0.196044	0.115839	0.00083196	2	25	NA	NA	Chrysophyceae	Chromulinales	Chromulinaceae	Uroglena sp. CCMP2768	95.5112	294	271	206	236	238	171	172	126	236	225	222	277	209	212	99	227	28	174	131	253	63	373	361	303	320	272	297	269	271	257	431	504	482	440	363	265	414
11102142881436010	-0.138121	0.019549	-0.0846108	23	69	NA	NA	Chrysophyceae	NA/Chromulinales	NA/Chromulinaceae	Spumella-like flagellate JBC31/Spumella-like flagellate JBAS38/Spumella-like flagellate JBAF32/Spumella-like flagellate JBC30	100	0	5	22	1	3	0	3	31	1	0	6	18	5	125	228	16	4	16	28	21	18	17	27	25	22	3	31	46	41	29	0	7	64	4	6	10	19
11101257271645936	-0.0305006	-0.0417957	0.345184	67	55	NA	NA	Chrysophyceae	Chromulinales	Chromulinaceae	Spumella-like flagellate JBNA46	82.4324	0	0	0	0	0	0	0	0	0	0	0	0	0	0	0	0	0	0	1	0	0	0	0	0	0	18	0	0	0	0	0	0	0	0	0	0	0
1110120004335175	-0.0290074	-0.112675	-0.094378	70.5	28.5	NA	Bacillariophyta	Coscinodiscophyceae	NA	Thalassiosiraceae	Thalassiosira nordenskioeldii/Thalassiosira sp. CCMP1064/Thalassiosira sp. CCMP1065	88.3621	0	0	0	0	0	0	0	0	0	0	0	0	0	0	0	0	0	0	40	0	0	0	0	0	0	0	0	0	0	0	0	0	0	0	0	0	0
11101144821295920	-0.0191727	0.00955783	0.004126	81	73	NA	NA	Chrysophyceae	NA	NA	Spumella-like flagellate JBAF33	91.7808	0	0	0	0	0	0	0	0	0	0	0	0	0	0	0	0	0	0	0	0	0	0	0	0	0	0	0	0	0	0	0	0	0	0	0	511	0
1110113940459510	-0.134614	-0.210201	-0.131787	25	6	NA	NA	Chrysophyceae	Chromulinales	Paraphysomonadaceae	Paraphysomonas butcheri	96.0199	62	85	24	94	78	132	93	114	104	105	84	125	122	130	82	158	14	102	94	92	8	15	23	4	29	5	30	26	12	21	3	8	0	4	10	6	0
11101126971836010	-0.112223	-0.0589279	0.149825	37	49	NA	NA	Chrysophyceae	NA	NA	Spumella-like flagellate JBM06	99.7519	0	1	0	0	0	1	0	2	0	4	0	0	0	0	3	0	0	2	0	0	1	25	13	22	14	6	17	35	28	11	0	2	0	0	0	2	0
11101105291976712	-0.0910938	0.257342	-0.0536702	44	1	NA	NA	Chrysophyceae	Chromulinales	Chromulinaceae	Spumella sp. 15G	96.7662	1	6	18	9	0	4	0	4	0	1	4	0	4	2	0	2	0	0	0	2	1	1	1	3	1	0	0	0	0	1	1	0	0	0	0	0	1
[truncated: 41 more columns]
