# Supplementary material for: Dynamic microbial populations along the Cuyahoga River
Source: PLoS One. 2017 Oct 19;12(10):e0186290. doi: 10.1371/journal.pone.0186290 (PMC5648161; doi:10.1371/journal.pone.0186290)
Supplement: S6 Table — (XLSX) [file pone.0186290.s007.xlsx]

## Sheet: Sheet1
	Loadings values					Taxonomy							Sample read counts
OTU	PC1	PC2	PC3	PC1rank	PC2rank	kingdom	phylum	class	order	family	genusSpecies	identity	1D01	1D02	1D03	1D04	1D05	1D06	1D07	1D08	1D09	1D10	1D12	1D15	1D17	1D18	1D19	1D22	1D23	1D26	1D27	1D28	1D29	1D30	1D31	1D32	1D33	1D34	1D35	1D36	1D37	1D38	1D39	1D40	1D41	2D10	2D12	2D13	2D16
12114221042067036	0.0642663	0.0332464	0.00480866	81	122	Fungi	Ascomycota	Sordariomycetes	Hypocreales	Ophiocordycipitaceae	Ophiocordyceps robertsii	99.505	0	0	0	0	0	0	0	0	0	0	0	0	0	0	0	0	0	0	0	82	0	0	0	0	0	3	0	0	0	29	26	0	41	0	0	0	0
1211420386574913	0.0334174	0.0461386	0.00223799	187	88	Fungi	Ascomycota	Leotiomycetes	Helotiales	NA	Vestigium trifidum	86.911	0	0	0	0	0	0	0	0	0	0	0	0	0	0	0	0	0	0	0	0	0	0	0	0	0	0	0	0	0	0	0	0	0	0	0	0	0
1211359972279711	0.0329373	-0.0630991	0.0379503	188.5	60	Fungi	Ascomycota	Dothideomycetes	Capnodiales	Mycosphaerellaceae	Zymoseptoria verkleyi	95.9538	0	0	0	0	0	0	0	0	0	0	0	0	0	0	0	0	0	0	0	0	0	0	0	0	0	0	0	0	0	0	0	0	0	0	0	0	0
12113243511652016	0.0267333	0.00682473	0.00360599	218	223	Fungi	Ascomycota	NA	NA	NA	Anguillospora longissima	89.1566	0	0	0	1	0	0	0	0	0	17	0	0	0	0	0	0	0	0	0	0	1	0	0	19	0	0	0	4	0	0	0	0	0	45	0	0	0
121132079382035	0.127728	0.137748	-0.0140993	7	18	Fungi	Ascomycota	Dothideomycetes	Capnodiales	Teratosphaeriaceae	Xenoteratosphaeria jonkershoekensis	87.6344	3	0	0	0	0	0	0	0	2	0	5	0	0	0	0	0	1	0	0	0	0	0	1	13	14	1	0	0	0	15	0	13	2	0	0	0	0
12113144442181436	0.049125	0.0599815	0.0317668	131	68	Fungi	Ascomycota	Sordariomycetes	Chaetosphaeriales	Chaetosphaeriaceae	Dictyochaeta simplex	87.1345	0	0	0	0	0	0	0	0	0	0	0	0	0	0	0	0	0	0	0	0	0	0	0	0	0	0	0	0	0	0	0	0	0	4	0	0	0
1211312489631279	0.0157215	0.00478567	0.328197	250	230	Fungi	NA	NA	NA	NA	fungal sp. NLEndoHerit_029_2008N4-30-2C	96	0	0	0	0	0	0	0	0	0	0	0	0	0	0	0	0	0	0	0	0	0	0	0	0	0	0	0	0	0	0	0	0	0	0	0	0	0
12113118811616832	0.0594888	0.0343064	-0.0471473	98	118	Fungi	Basidiomycota	Tremellomycetes	Tremellales	NA	Cryptococcus sp. APSS 870	90.5109	0	0	0	3	0	0	0	0	0	0	0	0	0	0	0	0	37	0	0	0	0	0	0	3	0	12	0	0	0	0	0	0	0	0	2	0	0
1211221223740917	0.0116541	-0.0145084	0.00293981	259	180	Fungi	Ascomycota	Dothideomycetes	Capnodiales	Mycosphaerellaceae	Zymoseptoria tritici	96.4912	0	0	0	0	0	0	0	0	0	0	0	0	0	0	0	0	0	0	0	0	0	0	0	0	0	0	0	0	0	0	0	0	0	0	0	0	0
1211141061443641	0.112479	-4.31069e-05	-0.00788644	15	267	Fungi	NA	NA	NA	NA	fungal sp. NLEndoHerit_029_2008N4-30-2C	96.6292	3	0	0	0	0	0	0	1	0	0	5	0	0	6	0	0	0	0	0	0	2	0	8	4	2	1	0	0	0	0	0	1	0	0	0	0	0
12111228451334016	0.0100784	-0.00938974	-0.000611803	262	207	Fungi	Ascomycota	Dothideomycetes	Capnodiales	Teratosphaeriaceae	Pseudoteratosphaeria perpendicularis	80.7692	0	0	0	0	0	0	0	0	0	0	0	0	0	0	0	0	0	0	0	0	0	0	0	0	0	0	0	0	0	0	0	0	0	0	0	0	0
1211120808200992	0.00673021	0.000679627	0.00385199	264	265	Fungi	Ascomycota	Saccharomycetes	Saccharomycetales	NA	Saccharomycetales sp. LM382/Saccharomycetales sp. LM432	94.5946	0	0	0	0	0	0	0	0	0	0	0	0	0	0	0	0	0	0	0	0	0	0	0	0	0	0	0	0	0	0	0	0	0	0	0	0	0
12111206571849184	0.0557502	-0.0283751	0.0210355	101.5	138.5	Fungi	Ascomycota	Sordariomycetes	Calosphaeriales	Calosphaeriaceae	Togninia sp. CBS 122684	96	0	0	0	0	4	0	0	0	0	0	0	0	0	0	0	0	0	0	0	0	0	0	0	0	0	0	0	0	0	0	0	0	0	0	0	0	0
12111129752726062	0.0409771	0.0136299	0.00326875	150	186	Fungi	Ascomycota	Sordariomycetes	Calosphaeriales	NA/Calosphaeriaceae	Calosphaeriales sp. ICMP 17422/Togninia sp. CBS 122685	87.8172588832487/90.8629441624365	0	0	0	0	0	0	0	0	0	0	0	0	0	0	0	0	0	0	0	0	0	0	0	0	0	14	0	0	0	0	38	1	0	0	0	0	0
1211099482428942	0.0292208	-0.152282	-0.0592437	207	15	Fungi	Ascomycota	Sordariomycetes	Coniochaetales	Coniochaetaceae	Lecythophora sp. NG_p46	82.4786	0	0	0	0	0	0	0	0	0	0	0	0	0	0	0	0	0	0	0	0	0	0	0	0	0	0	0	0	0	0	0	0	0	0	0	0	0
12110221501186360	0.0248167	0.0172445	-0.0346886	227	168.5	Fungi	Ascomycota	Sordariomycetes	Hypocreales	Ophiocordycipitaceae	Tolypocladium parasiticum	88.4615	0	0	0	0	0	0	0	0	0	0	0	0	0	0	0	0	0	0	0	0	0	0	0	0	0	0	0	0	0	0	0	0	0	0	0	0	7
12110152212411960	0.0513093	0.00992943	0.314529	121	202	Fungi	Ascomycota	Dothideomycetes	Pleosporales	Leptosphaeriaceae	Leptosphaeriaceae sp. IBL 03163	95.6284	0	0	0	1	0	0	0	0	1	0	2	0	0	0	0	0	0	0	0	0	0	0	0	0	1	1	0	0	0	0	0	0	1	0	1	0	0
1210927021955211	0.0612982	-0.010368	0.00886009	88	201	Fungi	Basidiomycota	Tremellomycetes	Tremellales	NA	Cryptococcus sp. CBS 12710	86.6197	0	0	0	25	26	204	0	111	27	0	147	118	0	14	16	0	0	82	0	0	0	0	4	0	0	0	0	0	3	0	3	0	0	0	0	0	0
12109207852106446	0.0408834	-0.0351889	-0.00219776	151	113	Fungi	Ascomycota	Saccharomycetes	Saccharomycetales	Pichiaceae	Pichia fermentans	98.1982	0	0	0	0	0	0	24	0	0	0	0	0	0	0	0	0	0	0	0	0	143	42	0	7	0	0	0	0	0	0	0	0	0	0	0	0	0
1210888402240447	0.0418864	0.0203037	0.00391665	148	165	Fungi	Ascomycota	Sordariomycetes	Calosphaeriales	Calosphaeriaceae	Togninia sp. CBS 122684	92.1182	0	0	0	0	0	0	0	0	0	0	14	0	0	0	0	0	0	0	0	0	0	1	0	0	0	0	0	0	0	0	0	0	0	0	0	0	0
12108138181982628	0.0521585	0.0412127	0.0020194	118	102	Fungi	Ascomycota	Dothideomycetes	Pleosporales	Lophiostomataceae	Lophiostoma cynaroidis	94.8571	0	0	0	0	0	0	0	0	0	0	6	0	0	0	0	40	0	0	0	0	23	0	0	0	0	0	0	0	0	0	0	0	0	0	0	0	0
12108123051858188	0.0695982	-0.0955605	-0.0225997	68	32	Fungi	Ascomycota	Sordariomycetes	Calosphaeriales	Calosphaeriaceae	Togninia sp. CMW 22119/Togninia sp. CBS 122684	91.7949	0	0	0	0	0	0	0	0	0	3	0	0	0	8	0	0	0	0	0	0	0	0	0	0	0	0	0	0	0	0	0	0	0	0	0	0	0
12107213131125912	0.0530652	-0.00269752	-0.00529128	114	251	Fungi	NA	NA	NA	NA	fungal sp. NLEndoHerit_029_2008N4-30-2C	96.0227	0	0	0	0	0	0	0	0	0	0	0	0	0	0	0	0	0	0	0	0	0	0	0	0	0	10	0	0	0	0	0	0	0	0	0	0	0
12106254201565656	0.0288734	-0.0345183	0.00676471	210	116	Fungi	Ascomycota	Dothideomycetes	Capnodiales	NA	Microcyclospora malicola	98.4293	0	15	0	0	0	0	0	0	86	0	0	0	0	0	0	0	0	0	0	0	0	0	0	0	0	0	0	0	0	0	0	0	0	0	0	0	0
12106253501297116	0.0134336	-0.0126728	0.00435211	257	193	Fungi	Ascomycota	Dothideomycetes	Capnodiales	Mycosphaerellaceae	Zymoseptoria tritici	95.3216	0	0	0	0	0	0	0	0	0	0	0	0	0	0	0	0	0	0	0	0	0	0	0	0	0	0	0	0	0	0	0	0	0	0	0	0	0
1210619917897334	0.136932	0.180376	-0.0264082	4	3	Fungi	Ascomycota	Sordariomycetes	Diaporthales	NA	Valsaria insitiva	96.8421	0	0	0	0	2	0	0	0	0	0	1	0	2	0	0	0	0	0	0	0	0	0	0	2	0	1	0	0	0	2	0	2	1	0	0	0	0
12106143141596322	0.11461	0.189182	-0.0117335	14	2	Fungi	Ascomycota	Dothideomycetes	Pleosporales	Leptosphaeriaceae	Leptosphaeriaceae sp. IBL 03163	91.4894	0	0	0	0	0	0	0	0	0	1	2	0	0	0	0	0	0	0	0	0	0	0	0	0	0	0	0	0	0	0	0	2	1	0	0	0	0
12105201192177488	0.074499	-0.0317819	-0.00260915	59	127	Fungi	Ascomycota	Dothideomycetes	Pleosporales	Pleosporaceae	Pleosporaceae sp. 1 ICMP 18944	88.6364	0	0	0	0	0	0	0	0	0	0	0	0	0	0	0	4	0	0	0	0	0	2	0	0	0	0	1	1	0	0	0	0	0	0	0	0	0
12105160202059616	0.0752993	0.0625322	0.00487235	57	63	Fungi	Ascomycota	Dothideomycetes	Capnodiales	Dissoconiaceae	Uwebraunia dekkeri/Dissoconium eucalypti	97.9487	0	0	0	0	0	0	1	0	0	0	0	19	0	0	3	9	0	0	0	0	0	0	0	0	0	0	0	0	0	0	0	0	0	0	2	0	0
121047270671926	0.039166	0.0293277	-0.0301012	160	135	Fungi	Ascomycota	Sordariomycetes	Xylariales	NA	Microdochium bolleyi/Microdochium sp. GMG_P8/Microdochium sp. 4/97-7/Microdochium sp. 5/97-48/Microdochium sp. 2 TMS-2011	100	0	0	0	0	0	0	0	0	0	0	0	0	0	0	0	0	0	0	0	0	0	0	0	0	0	0	0	0	0	0	0	0	0	0	0	0	7
12104224141027128	0.0504245	0.00164035	-0.00448213	124	257	Fungi	Ascomycota	Sordariomycetes	Sordariales	Lasiosphaeriaceae	Podospora curvuloides	99.0698	0	0	0	0	0	0	0	0	0	0	0	0	0	0	0	0	0	0	0	0	0	0	0	0	0	4	0	0	0	0	0	0	0	0	0	0	0
1210418454632390	0.0391318	0.00446515	-0.00543221	163	235	Fungi	Ascomycota	Sordariomycetes	Calosphaeriales	Calosphaeriaceae	Togninia sp. CBS 122685	91.5423	0	0	0	0	0	0	0	0	0	0	0	0	0	0	0	0	0	0	0	0	0	0	5	0	0	0	0	0	0	0	0	0	0	0	0	0	0
1210389452178137	0.0385781	-0.0282928	-0.0131985	165	140	Fungi	Ascomycota	NA	NA	NA	Anguillospora longissima	94.6746	0	0	0	0	0	0	0	0	0	0	0	0	0	0	0	0	0	1	0	0	0	0	0	0	0	0	0	0	0	0	0	0	0	0	0	0	0
1210386541377545	0.100418	0.0257099	-4.51913e-06	22	146	Fungi	Ascomycota	Dothideomycetes	Pleosporales	Didymellaceae	Phoma sp. 199	94.8864	1	0	0	0	0	0	0	0	0	0	0	0	0	0	0	4	0	0	0	0	0	1	0	0	1	1	3	1	0	0	0	0	1	0	0	0	0
1210344251579488	0.0771665	-0.0168496	0.00827162	55	172	Fungi	NA	NA	NA	NA	fungal sp. NLEndoHerit_029_2008N4-30-2C	93.2584	0	0	0	0	0	0	1	0	0	0	0	0	0	0	0	3	0	0	0	0	0	1	0	0	0	0	1	0	0	0	0	0	0	0	0	0	0
12103249531241616	0.0111899	0.00253995	0.00788258	260	252	Fungi	Basidiomycota	Dacrymycetes	Dacrymycetales	Cerinomycetaceae	Cerinomyces canadensis	88.3929	0	0	0	0	0	0	0	0	0	0	0	0	0	0	0	0	0	0	0	0	0	0	0	0	0	0	0	0	0	0	0	0	0	0	0	0	0
12103235952307452	0.0535272	-0.0233282	-0.0037524	111	158	Fungi	Ascomycota	NA	NA	NA	Sphaerographium nyssicola	80	0	0	0	0	0	0	0	0	0	10	0	0	0	0	0	0	0	0	0	0	0	0	0	0	0	0	0	0	0	0	0	0	0	0	0	0	0
1210316769503312	0.0053121	-0.0038932	-0.00323179	266	241	Fungi	Ascomycota	Sordariomycetes	Glomerellales	Reticulascaceae	Cylindrotrichum sp. SS-1552	83.3333	0	0	0	0	0	0	0	0	0	0	0	0	0	0	0	0	0	0	0	0	0	0	0	0	0	0	0	0	0	0	0	0	0	0	0	0	0
12103164921915224	0.0314316	-0.0234072	0.00840655	193	156	Fungi	Basidiomycota	Tremellomycetes	Tremellales	NA	Tremellales sp. LM490	85.1852	0	3	0	0	6	0	0	61	0	0	0	0	0	0	0	0	0	0	0	0	2	4	0	0	0	0	0	0	0	0	0	0	0	0	0	0	1
12103153591128816	0.0116541	-0.0145084	0.00293981	258	181	Fungi	Ascomycota	Dothideomycetes	Capnodiales	Mycosphaerellaceae	Verrucisporota proteacearum	84.5714	0	0	0	0	0	0	0	0	0	0	0	0	0	0	0	0	0	0	0	0	0	0	0	0	0	0	0	0	0	0	0	0	0	0	0	0	0
12103145091181132	0.0247865	-0.00423811	0.0110881	229	238	Fungi	Ascomycota	NA	NA	NA	ascomycete sp. VTT D-041032/ascomycete sp. VTT D-041031	97.1098	0	0	0	0	0	0	0	0	0	0	0	0	0	0	0	0	0	0	0	0	0	0	0	0	0	0	0	0	0	0	0	0	0	0	0	0	0
12102152392523824	0.0301088	0.0239118	0.000943962	200	151	Fungi	Ascomycota	Sordariomycetes	Sordariales	Lasiosphaeriaceae	Apodus oryzae	99.4083	0	0	0	0	0	0	0	0	0	0	0	0	0	0	0	0	4	0	0	0	0	0	0	0	0	0	0	2	0	0	0	0	0	0	9	0	0
12102120151846832	0.125154	0.135747	0.00625959	8	19	Fungi	Ascomycota	NA	NA	NA	Ascomycota sp. AR-2010	98.2456	0	0	0	0	4	0	1	0	0	0	0	0	0	0	0	0	1	0	0	0	0	0	0	4	1	0	1	1	2	0	0	1	0	0	0	0	0
1210178011664932	0.0779172	-0.081495	-0.0118741	53	40	Fungi	Basidiomycota	Agaricomycetes	Agaricales	Amanitaceae	Amanita griseoturcosa	88.8889	0	0	0	0	0	0	0	0	0	2	0	0	0	0	0	0	0	0	0	0	0	6	0	0	0	0	0	0	0	0	0	0	0	0	0	0	0
121017314456590	0.0555925	0.0247018	-0.0085561	103	148	Fungi	NA	NA	NA	NA	fungal sp. NLEndoHerit_029_2008N4-30-2C	94.2529	0	0	0	0	0	0	0	0	0	0	0	0	0	0	0	0	0	0	0	0	0	0	8	3	0	0	0	0	0	0	0	0	0	0	4	0	0
121015918926617	0.0500223	-0.0259139	0.0259687	128	145	Fungi	Ascomycota	Dothideomycetes	Capnodiales	Mycosphaerellaceae	cf. Pseudocercospora sp. CPC 10712	98.4375	0	0	9	9	3	0	0	0	0	0	0	0	0	0	0	0	0	0	0	0	0	0	0	0	0	0	0	0	0	0	0	0	0	0	0	0	0
12101292511351272	0.0600186	-0.0902785	-0.0222924	95	35	Fungi	Ascomycota	Sordariomycetes	Calosphaeriales	Calosphaeriaceae	Togninia sp. CMW 22119/Togninia sp. CBS 122684	93.3333	0	0	0	0	0	0	0	0	0	6	0	0	0	36	0	0	0	0	0	0	0	0	0	0	0	0	0	0	0	0	0	0	0	0	0	0	0
111148415583694	0.0281348	0.0122926	-0.00433479	212	195	Fungi	NA	NA	NA	NA	fungal sp. 112m	97.7143	0	0	0	0	0	0	0	0	0	0	0	0	0	0	0	0	1	0	0	0	0	0	0	0	0	0	0	0	0	0	4	0	0	0	0	0	0
11114271761203620	0.0949881	-0.129394	-0.0195227	27	21	Fungi	NA	NA	NA	NA	fungal sp. NLEndoHerit_029_2008N4-30-2C	94.2529	0	0	0	0	0	0	0	0	1	0	0	0	0	0	0	0	0	0	3	0	0	4	0	0	0	0	0	0	0	0	0	0	0	0	0	0	0
11114238411361040	0.0645881	0.0139757	-0.00860715	80	183	Fungi	Ascomycota	NA	NA	NA	ascomycete sp. MT11-6655jd	93.1429	0	0	0	0	0	0	0	0	0	11	0	0	0	0	0	0	0	0	0	0	0	0	0	0	0	0	0	0	0	0	0	0	0	0	0	0	0
11114191171256572	0.0841396	-0.0688568	-0.0218691	43	53	Fungi	Ascomycota	NA	NA	NA	ascomycete sp. MT11-6655jd	97.1591	0	0	0	0	0	0	2	0	0	4	0	0	0	0	0	0	0	0	4	0	1	0	0	4	0	0	0	0	0	0	0	0	0	0	0	0	0
1111414614406111	0.118017	-0.0491622	0.0147322	12	82	Fungi	NA	NA	NA	NA	fungal sp. NLEndoHerit_029_2008N4-30-2C	91.4773	0	0	0	0	0	0	28	0	0	1	0	0	0	0	0	29	0	0	9	0	0	24	0	15	31	3	48	28	9	0	4	0	0	0	0	0	0
11114125881890510	0.0446579	0.0195731	0.0105493	141	166	Fungi	Ascomycota	Dothideomycetes	Capnodiales	Mycosphaerellaceae	Zymoseptoria tritici	97.6744	0	0	8	0	0	0	0	0	0	0	0	0	0	0	3	0	0	0	15	61	44	0	0	0	0	0	0	0	0	0	0	0	0	0	0	1	0
1111376542136267	0.0195048	0.00382831	0.327976	243	244	Fungi	Ascomycota	Dothideomycetes	Capnodiales	Mycosphaerellaceae	Zymoseptoria tritici	94.2529	0	0	0	0	4	0	0	0	0	0	0	0	0	0	0	0	0	0	0	0	0	0	0	0	0	0	12	0	0	0	0	0	0	0	0	0	0
1111325656947323	0.0372217	-0.0416202	0.00498859	175.5	100.5	Fungi	Ascomycota	Dothideomycetes	Capnodiales	Mycosphaerellaceae	Pseudocercosporella fraxini	99.4475	0	11	0	0	0	0	0	0	0	0	0	0	0	0	0	0	0	0	0	0	0	0	0	0	0	0	0	0	0	0	0	0	0	0	0	0	0
11113192842671490	0.0662055	0.0586252	-0.0199104	75	71	Fungi	Ascomycota	Dothideomycetes	Pleosporales	Didymellaceae	Phoma sp. 199	96.0227	0	0	0	0	0	0	0	0	0	6	0	0	0	0	0	4	0	0	0	4	0	0	1	0	0	0	0	0	0	0	0	0	3	0	0	0	0
11113182022370380	0.0157215	0.00478567	0.328197	252	232	Fungi	Ascomycota	Dothideomycetes	Capnodiales	Mycosphaerellaceae	Zymoseptoria tritici/Zymoseptoria passerinii	94.8275862068966/95.4022988505747	0	0	0	0	0	0	0	0	0	0	0	0	0	0	0	0	0	0	0	0	0	0	0	0	0	0	0	0	0	0	0	0	0	0	0	0	0
1111279521964415	0.083237	-0.0377301	0.00399697	44	108	Fungi	Ascomycota	NA	NA	NA	ascomycete sp. CH-Aa	86.8182	0	0	1	2	3	0	15	0	2	14	0	10	6	0	0	0	0	0	0	2	0	0	0	0	0	0	0	0	0	0	0	0	0	0	0	0	0
11112253301121628	0.0814649	0.0443758	-0.00274091	48	93	Fungi	Ascomycota	Sordariomycetes	Ophiostomatales	Ophiostomataceae	Ophiostoma grandicarpum	88.8889	0	0	0	0	0	0	0	0	0	0	8	0	0	0	0	0	0	0	0	0	0	0	10	0	0	0	0	0	0	0	0	8	0	0	0	0	0
1111171581070611	0.0748608	0.0880319	-0.0272477	58	36	Fungi	Ascomycota	NA	NA	NA	Heliscus submersus	100	0	0	0	0	0	0	0	0	0	0	0	0	0	0	0	0	0	0	0	0	0	0	0	0	0	0	0	0	4	4	0	1	3	2	3	0	14
11111133701001012	0.095307	-0.0211902	0.00902689	26	163	Fungi	NA	NA	NA	NA	fungal sp. NLEndoHerit_029_2008N4-30-2C	92.7778	1	0	2	0	0	1	0	3	5	28	30	0	1	4	0	0	0	0	6	13	0	2	0	0	0	4	0	4	2	8	0	0	6	0	0	0	0
1111017746559735	0.0211345	0.00362057	0.0105808	237	246	Fungi	Ascomycota	Sordariomycetes	Sordariales	Lasiosphaeriaceae	Schizothecium aloides	96.9072	0	0	0	1	0	0	0	0	0	0	0	0	0	0	0	0	0	0	0	0	0	0	0	0	0	0	0	0	31	0	0	0	0	0	0	0	0
1111014127760894	0.0736328	-0.012714	-0.00324042	62	192	Fungi	NA	NA	NA	NA	fungal sp. NLEndoHerit_029_2008N4-30-2C	92.5714	0	0	0	0	0	0	0	0	0	0	0	0	0	0	0	9	0	0	1	0	0	2	0	0	2	0	0	0	0	0	0	0	0	0	0	0	0
1110951361988012	0.0881445	-0.0435026	0.012444	35	98	Fungi	Ascomycota	Sordariomycetes	Diaporthales	Valsaceae	Valsa cf. ceratosperma GCASumac1	89.2562	0	5	1	1	3	0	0	8	1	0	0	1	0	0	1	0	1	0	0	5	0	0	0	1	0	2	0	0	0	0	0	1	0	0	0	0	0
1110915935175142	0.0292208	-0.152282	-0.0592437	207	15	Fungi	Ascomycota	Sordariomycetes	Xylariales	Xylariaceae	Entoleuca sp. SL4	83.7079	0	0	0	0	0	0	0	0	0	0	0	0	0	0	0	0	0	0	0	0	0	0	0	0	0	0	0	0	0	0	0	0	0	0	0	0	0
1110890252030767	0.0482715	0.0307162	-0.0143575	134	131	Fungi	Ascomycota	Saccharomycetes	Saccharomycetales	Pichiaceae	Pichia norvegensis	93.6937	0	0	0	0	0	0	0	0	0	0	0	0	0	0	0	0	0	0	0	0	0	0	0	35	0	0	0	0	0	0	0	0	0	0	0	0	0
111088318625213	0.116172	-0.00585475	-0.00360953	13	225	Fungi	Chytridiomycota	Chytridiomycetes	Rhizophydiales	NA	Rhizophydiales sp. 1 MV-2011	83.815	0	0	0	0	0	0	5	8	0	0	0	14	2	12	1	20	35	2	0	0	0	3	0	4	3	9	1	14	2	6	15	1	15	0	2	2	0
111087043235016	0.0504245	0.00164035	-0.00448213	125	258	Fungi	Ascomycota/NA	Dothideomycetes/NA/Sordariomycetes	Venturiales/NA/Microascales	Sympoventuriaceae/NA	Ochroconis cordanae/fungal endophyte/Scopulariopsis humicola/Ochroconis humicola	100	0	0	0	0	0	0	0	0	0	0	0	0	0	0	0	0	0	0	0	0	0	0	0	0	0	4	0	0	0	0	0	0	0	0	0	0	0
11108207341629116	0.0726299	-0.0904113	-0.00918183	64	34	Fungi	Ascomycota	NA	NA	NA	ascomycete sp. nasa65	85.1429	2	0	0	0	6	0	0	0	0	0	0	0	0	19	0	0	0	0	0	0	2	3	1	0	0	0	1	0	0	0	0	0	0	0	0	0	0
11108179091419412	0.0145018	-0.000856617	-0.00809292	254	263	Fungi	Ascomycota	Dothideomycetes	Pleosporales	Pleosporaceae	Pleosporaceae sp. 1 ICMP 18944	90.1734	3	0	0	0	0	0	0	0	0	0	0	0	0	0	0	12	0	0	0	0	0	8	2	0	0	0	1	0	1	0	0	0	0	0	28	0	40
1110733041770619	0.0268534	0.0127943	-0.00144073	215	189	Fungi	Ascomycota	NA	NA	NA	leaf litter ascomycete strain its062	88.3978	0	0	0	0	0	0	0	0	0	0	0	0	0	0	0	0	0	0	0	0	0	0	0	0	0	0	0	0	0	0	0	0	0	0	0	0	0
11107264401830528	0.03728	0.0298668	0.0417251	174	134	Fungi	Ascomycota	Dothideomycetes/NA	Pleosporales/NA	Pleosporaceae/NA	Pyrenochaeta unguis-hominis/ascomycete sp. MT11-6655jd	93.2203	0	0	0	0	0	0	0	0	0	0	0	0	0	0	0	0	0	0	0	0	0	0	0	0	0	0	0	3	0	0	0	0	0	10	0	0	0
11107195502183010	0.0829334	-0.132837	-0.0306615	45	20	Fungi	Ascomycota	Leotiomycetes	NA	NA	Leotiomycetes sp. ASR_H18_12A	80	0	2	0	0	0	0	0	0	0	0	0	0	0	4	0	0	0	0	4	0	0	0	0	0	0	0	0	0	0	0	0	0	0	0	0	0	0
1110716689157811	0.121216	-0.122376	-0.00237173	9	22	Fungi	Ascomycota	Sordariomycetes	Calosphaeriales	Calosphaeriaceae	Togninia sp. CBS 122685	95.0249	0	3	0	0	0	0	3	0	2	1	0	0	0	3	1	0	0	0	0	0	0	4	1	0	0	1	0	0	0	0	0	0	0	0	0	0	0
11107165371468276	0.0162262	-0.0110627	0.000614789	249	199	Fungi	Ascomycota	Dothideomycetes	Capnodiales	Mycosphaerellaceae	Zymoseptoria verkleyi	94.186	0	0	0	0	0	0	0	0	0	0	0	0	0	0	0	0	0	0	0	0	90	0	0	0	0	0	0	0	0	0	0	1	0	0	0	0	0
1110677542545026	0.0268534	0.0127943	-0.00144073	217	191	Fungi	Ascomycota	Sordariomycetes	Xylariales	NA	Xylariales sp. EMF50	92.3497	0	0	0	0	0	0	0	0	0	0	0	0	0	0	0	0	0	0	0	0	0	0	0	0	0	0	0	0	0	0	0	0	0	0	0	0	0
1110635081884320	0.0296735	-0.0226016	0.0222391	203	161	Fungi	Ascomycota	Sordariomycetes	Coniochaetales	Coniochaetaceae	Lecythophora sp. I95	95.8763	0	0	0	0	0	0	0	0	0	0	0	0	0	0	0	0	1	0	0	0	0	0	0	0	0	0	0	0	0	0	0	0	0	0	0	0	0
11106264811187812	0.0914796	0.0085406	-0.0742506	31	216	Fungi	Ascomycota	NA	NA	NA	Anguillospora longissima	94.7059	0	0	0	0	0	0	0	0	0	0	2	12	0	3	0	0	0	13	7	0	0	0	0	0	0	0	0	1	0	2	1	0	1	0	0	0	0
1110617971660527	0.0799734	0.169332	-0.0160704	50	6	Fungi	Ascomycota	Dothideomycetes	Capnodiales	Mycosphaerellaceae	Zymoseptoria verkleyi	87.3563	0	0	0	0	0	0	0	0	0	0	0	0	0	0	0	0	0	0	0	0	0	0	0	0	0	0	0	1	0	0	0	0	0	9	49	0	0
11106142031918636	0.0402141	0.0288654	-0.00143781	153	136	Fungi	Ascomycota	Dothideomycetes	Pleosporales	NA	Camarographium carpini	85.0575	0	0	0	0	0	0	0	0	0	0	0	0	0	0	0	0	0	0	0	0	0	0	0	0	0	0	0	0	0	4	8	0	0	0	0	0	0
11106103621839712	0.119182	-0.0608778	-0.0219108	11	64	Fungi	Ascomycota	NA	NA	NA	ascomycete sp. nasa65	87.4286	0	0	0	0	0	0	0	0	0	7	0	0	0	7	2	0	1	0	0	4	0	3	0	1	0	1	0	0	0	0	0	1	0	0	0	0	0
1110527727110367	0.0547284	0.0140271	-0.00377307	107	182	Fungi	Ascomycota	NA	NA	NA	Anguillospora longissima	97.6331	0	0	0	0	0	0	0	0	0	0	0	0	0	0	0	0	0	0	1	0	0	2	0	0	0	0	0	0	0	0	0	0	0	0	0	0	0
11105258651418510	0.0511643	-0.0526668	-0.0183105	122	79	Fungi	Ascomycota	Dothideomycetes	Myriangiales	Elsinoaceae	Elsinoe verbenae	96.1702	0	0	0	0	0	0	0	0	0	0	0	0	4	0	0	0	0	1	2	0	0	0	0	0	0	0	0	0	0	0	0	0	0	0	0	0	0
1110524292686132	0.0710575	0.159208	-0.0178236	66	12	Fungi	Ascomycota	Sordariomycetes	Sordariales	Lasiosphaeriaceae	Podospora pyriformis	83.7079	0	0	0	0	0	0	0	0	0	0	0	0	0	0	0	0	2	0	0	0	0	0	0	0	0	0	0	0	0	0	0	0	0	0	0	0	0
11105225482040828	0.0293628	-0.00972729	0.00658972	204	203	Fungi	Basidiomycota	Agaricomycetes	Polyporales	NA	Polyporales sp. Vega601	99.5633	0	0	0	0	0	0	0	0	0	0	0	0	0	0	0	0	0	0	0	0	0	0	0	0	0	0	0	5	0	0	0	0	0	0	0	0	0
1110521926846149	0.139715	0.0251997	0.0129622	3	147	Fungi	NA	NA	NA	NA	fungal sp. 112m	98.8571	10	5	0	1	0	0	7	0	9	1	1	0	1	0	0	18	1	0	0	2	3	28	9	10	39	36	5	6	1	45	2	23	32	1	1	0	17
11105197112164012	0.109025	0.0638417	-0.0115097	17	59	Fungi	NA	NA	NA	NA	fungal sp. acwVHS26_13	81.1111	0	0	0	0	0	0	0	0	0	0	0	0	0	0	0	0	0	1	0	0	0	0	4	7	13	39	9	7	5	0	50	17	20	0	1	18	19
11105188771330610	0.119974	0.0389721	0.0384179	10	106	Fungi	Ascomycota	Sordariomycetes	Diaporthales	Valsaceae	Cytospora sp. VL218	93.6975	1	0	1	0	4	0	0	3	0	0	0	0	0	0	0	3	0	0	0	1	0	0	0	1	0	0	0	0	0	4	0	3	1	0	1	0	0
11105169122407124	0.0240309	0.00897638	-0.00513456	232	210	Fungi	Ascomycota	Dothideomycetes	Venturiales	Venturiaceae	Cylindrosympodium lauri	82.5581	0	0	0	0	0	0	0	0	0	0	0	0	0	0	0	0	0	0	0	0	0	9	0	0	0	0	0	0	0	0	0	0	0	0	0	0	0
11105105281647524	0.0252864	-0.0222997	0.0364276	226	162	Fungi	Ascomycota	NA	NA	NA	Helminthosporium velutinum	95.0739	0	0	0	0	0	0	0	0	0	0	0	0	0	0	0	0	0	0	0	0	0	0	0	0	0	0	0	0	0	0	0	0	0	0	0	0	0
1110427079946720	0.0846098	-0.0699247	0.0238359	40	50	Fungi	Ascomycota	Dothideomycetes	Capnodiales	Mycosphaerellaceae	Mycosphaerella microsora/Mycosphaerella pini/Mycosphaerella valgourgensis/Pantospora guazumae/Passalora sp. CPC 12319	93.2584	0	0	0	0	11	0	0	0	0	0	0	0	0	0	0	0	0	0	0	0	3	4	0	0	0	0	0	0	0	0	0	0	0	0	0	0	0
11104250012041820	0.0695343	-0.034736	0.00353059	69	114	Fungi	Ascomycota	NA	NA	NA	Ascomycota sp. TMS-2011	92.3529	0	0	0	0	0	0	22	93	34	26	0	0	0	0	0	0	0	0	0	0	0	0	0	35	0	20	0	25	56	6	24	0	0	0	0	0	0
11104222571799336	0.0598085	0.0511655	0.0103015	96	80	Fungi	Ascomycota	Dothideomycetes	NA	NA	Dothideomycetes sp. genotype 257	86.1111	0	0	0	0	0	0	0	0	0	0	0	0	0	0	0	0	0	0	0	0	0	0	0	0	10	1	0	0	3	0	0	0	35	0	0	0	0
11104212791737512	0.0525765	-0.0343902	0.00392631	116	117	Fungi	Ascomycota	Leotiomycetes	NA	Rhytismataceae	Hypoderma rubi	80.9524	0	92	0	0	0	0	0	0	0	0	0	1	0	0	0	50	0	0	0	0	0	0	0	0	0	0	0	0	0	0	0	0	0	0	0	0	0
11104204651550680	0.0157215	0.00478567	0.328197	252	232	Fungi	Ascomycota	Dothideomycetes	Capnodiales	Mycosphaerellaceae	Cercospora cf. nicotianae CBS 132632	94.5946	0	0	0	0	0	0	0	0	0	0	0	0	0	0	0	0	0	0	0	0	0	0	0	0	0	0	0	0	0	0	0	0	0	0	0	0	0
11104176721965612	0.0597102	0.0245524	0.0129989	97	150	Fungi	Ascomycota	NA	NA	NA	Anguillospora longissima	97.0414	0	0	1	0	0	0	0	0	0	0	0	0	0	0	0	0	0	4	0	0	1	0	0	0	0	0	0	0	0	0	0	0	0	2	0	0	0
11104175062064928	0.0335606	-0.0318151	0.00687345	186	126	Fungi	Basidiomycota	Agaricomycetes	Auriculariales	Exidiaceae	Exidia sp. PBM 2527	82.8877	0	0	0	0	0	0	0	0	0	0	0	0	0	0	6	0	0	0	0	0	0	0	0	0	0	0	1	0	0	0	0	0	0	0	0	0	0
1110412083682611	0.0761122	-0.0393792	0.00671393	56	105	Fungi	Basidiomycota	Tremellomycetes	Tremellales	NA	Bullera ninhbinhensis	80.1282	159	0	77	138	0	0	0	0	0	0	0	0	176	36	135	0	116	0	0	0	0	19	51	8	0	0	3	70	0	0	0	0	0	0	0	0	0
11104117521767624	0.0292208	-0.152282	-0.0592437	205	13	Fungi	Ascomycota	Sordariomycetes	Calosphaeriales	Calosphaeriaceae	Phaeoacremonium austroafricanum	94.1748	0	0	0	0	0	0	0	0	0	0	0	0	0	0	0	0	0	0	0	0	0	0	0	0	0	0	0	0	0	0	0	0	0	0	0	0	0
11104117411879516	0.0319475	-0.0105199	0.0146461	191	200	Fungi	Ascomycota/NA	Sordariomycetes/NA	Calosphaeriales/Hypocreales/NA/Microascales	Calosphaeriaceae/NA/Nectriaceae/Halosphaeriaceae	Phaeoacremonium hungaricum/Sarocladium zeae/Nectria mauritiicola/fungal sp. IK7/Acremonium sp. ATCC MYA-3933/Acremonium sp. ATCC MYA-3932/Sarocladium kiliense/Sarocladium strictum/Sigmoidea sp. TUB7956/Hypocreales sp. r370/Acremonium sp. JJP-2009a/Phaeoacremonium tuscanum/Hypocreales sp. s085/Hypocreales sp. r338b/Acremonium sp. 2 J12/Sigmoidea sp. C-4	96.9543	0	0	0	0	0	0	0	0	0	0	0	0	0	0	0	0	0	0	0	0	0	0	0	0	0	0	0	0	0	0	0	0	0	0	0	0	0
11104112991672312	0.0345377	-0.0134459	-0.0128902	179	188	Fungi	Ascomycota	Sordariomycetes	Hypocreales	Nectriaceae	Nectria flavoviridis/Nectria sp. 06VT11A/Nectria sp. 06VT11B	98.3871	0	0	0	0	0	0	0	0	0	0	0	2	0	0	0	0	0	74	0	0	0	5	0	0	1	0	1	0	0	2	0	0	0	0	0	0	0
11104105162028656	0.0373363	0.0259521	0.00469574	173	144	Fungi	Basidiomycota	Tremellomycetes	Tremellales	NA	Bullera variabilis	93.9394	0	0	0	0	0	0	0	0	0	0	10	0	0	0	0	0	0	0	0	0	0	0	0	0	0	0	0	0	0	0	0	0	0	0	0	0	0
11104101072432222	0.0372217	-0.0416202	0.00498859	175.5	100.5	Fungi	Ascomycota	Saccharomycetes	Saccharomycetales	Pichiaceae	Pichia sp. LHE	81.6794	0	16	0	0	0	0	0	0	0	0	0	0	0	0	0	0	0	0	0	0	0	0	0	0	0	0	0	0	0	0	0	0	0	0	0	0	0
111039922177281	0.0898055	0.0546523	-0.00588651	32	78	Fungi	NA	NA	NA	NA	fungal sp. NLEndoHerit_029_2008N4-30-2C	92.4855	0	0	0	0	0	0	10	0	0	16	0	0	0	0	0	0	0	0	0	0	0	0	0	0	0	0	0	0	0	0	0	0	0	0	7	0	0
1110392491172371	0.0134475	-0.00175487	0.000991579	255.5	255	Fungi	Ascomycota/NA	Sordariomycetes/NA	Trichosphaeriales/NA	Trichosphaeriaceae/NA	Nigrospora oryzae/Nigrospora sp. TMS-2011/Nigrospora sp. JK55/Nigrospora sp. P49E2/Nigrospora sp. P39E2/Nigrospora sp. P49E3/fungal endophyte/Nigrospora sp. P49E5	100	0	0	0	0	0	0	0	0	0	0	0	0	0	0	0	0	0	0	0	0	0	0	0	0	0	0	0	0	0	0	0	0	0	0	0	0	0
1110392411872913	0.0601066	0.0980153	-0.00302881	91.5	27.5	Fungi	Basidiomycota	Tremellomycetes	Tremellales	NA	Cryptococcus sp. FYB-2007a	81.7073	0	0	0	0	0	0	0	0	0	0	0	0	0	0	0	0	0	0	0	0	0	0	0	0	0	0	0	0	0	0	0	16	0	0	0	0	0
111037483973869	0.0317163	-0.0334497	0.00591466	192	120	Fungi	Ascomycota	Orbiliomycetes	Orbiliales	Orbiliaceae	Dactylellina haptospora	80.6452	0	0	0	0	0	0	0	0	0	0	0	0	0	0	7	0	0	0	0	0	1	0	0	0	0	0	0	0	0	0	0	0	0	0	0	0	0
1110342961937768	0.0659718	-0.00276035	0.0258764	76	249	Fungi	Basidiomycota	Tremellomycetes	Tremellales/NA	NA	Cryptococcus flavescens/Tremellales sp. LM339/Tremellales sp. LM649/Tremellales sp. LM651/Tremellales sp. LM47/Tremellales sp. LM629/Tremellales sp. LM333/Cryptococcus sp. 3 TMS-2011/Tremellales sp. LM662/Cryptococcus terrestris/Tremellales sp. LM48	98.1308	0	0	0	0	2	1	0	0	0	0	0	0	0	0	0	0	0	0	0	0	0	0	0	0	0	0	0	0	1	0	0	0	2	0	0	0	0
1110332191562510	0.098397	-0.0299929	-0.00461437	24	132	Fungi	Ascomycota	NA	NA	NA	ascomycete sp. MT11-6655jd	96.6102	0	0	0	0	1	0	0	0	0	1	0	0	0	0	1	0	0	0	2	0	0	0	0	5	0	0	0	0	0	0	0	0	0	0	0	0	0
1110331791888772	0.0547982	0.0236314	-0.0119388	106	155	Fungi	Basidiomycota	Tremellomycetes	Tremellales	NA	Kwoniella heveanensis	93.7143	0	0	0	0	0	0	0	0	0	0	0	0	5	0	0	0	0	0	0	0	0	0	0	3	0	0	0	0	0	0	0	1	0	0	0	0	0
1110325507563033	0.0243421	-0.0043029	0.0108245	230	237	Fungi	Ascomycota	Dothideomycetes	Capnodiales	Mycosphaerellaceae	Zymoseptoria tritici	96	0	0	0	0	0	0	0	0	0	0	0	0	0	0	0	0	0	0	0	0	0	0	0	0	0	0	0	0	0	0	0	0	0	0	0	0	0
11103239701351518	0.0603978	-0.0644018	-0.0772159	89	58	Fungi	Ascomycota	Dothideomycetes	Capnodiales	Mycosphaerellaceae	Mycosphaerella sp. 7 ICMP 18928	98.8571	0	0	0	0	0	0	0	0	0	1	1	0	0	0	0	0	0	0	0	0	0	0	0	0	0	0	0	0	0	0	1	0	0	0	0	0	6
1110323298470310	0.111235	-0.194138	-0.0403026	16	1	Fungi	Ascomycota	Sordariomycetes	Calosphaeriales	NA	Calosphaeriales sp. ICMP 17422	88.6139	0	7	0	17	8	0	8	0	59	24	1	1	10	58	4	0	17	2	1	2	7	25	16	1	3	8	2	2	3	7	0	4	7	0	0	0	0
11103188201366430	0.0109597	-0.0152279	0.0079408	261	175	Fungi	Ascomycota	Dothideomycetes	Capnodiales	Teratosphaeriaceae	Batcheloromyces leucadendri	88.6486	0	0	0	1	0	0	0	0	0	0	0	0	0	0	0	0	0	0	0	0	0	0	0	0	0	0	0	0	0	0	0	0	0	0	0	0	0
11103180552156856	0.0506588	0.0171684	-0.00245059	123	170	Fungi	Ascomycota	Dothideomycetes	Capnodiales	Teratosphaeriaceae/NA	Austroafricana associata/Capnodiales sp. np0805F	88.4615384615385/82.4175824175824	0	0	0	0	0	0	0	0	0	0	0	0	0	0	0	30	0	0	0	0	0	0	0	0	0	0	0	0	0	0	0	0	0	0	0	0	0
1110317284711121	0.0389726	-0.0135275	-0.0010287	164	187	Fungi	Ascomycota	Dothideomycetes	Pleosporales	Lophiostomataceae	Lophiostoma chamaecyparidis	86.0335	0	0	0	0	0	0	0	0	0	0	0	0	0	0	0	0	0	0	0	0	0	3	0	0	0	0	0	0	0	0	0	0	0	0	0	0	0
1110317237699272	0.0482715	0.0307162	-0.0143575	135.5	129.5	Fungi	Ascomycota	Dothideomycetes	Capnodiales	Mycosphaerellaceae	Mycosphaerella handelii	95.5307	0	0	0	0	0	0	0	0	0	0	0	0	0	0	0	0	0	0	0	0	0	0	0	4	0	0	0	0	0	0	0	0	0	0	0	0	0
1110317185752510	0.0734296	-0.0865764	-0.0274313	63	37	Fungi	Ascomycota	Sordariomycetes	NA	NA	Sordariomycetes sp. SAB-2009a	89.8618	0	0	0	0	0	0	0	0	0	0	0	0	0	0	0	0	0	0	5	0	1	0	0	0	0	1	0	0	0	1	0	0	0	0	0	0	0
11103171511853910	0.0380688	-0.0397058	-0.00921364	169	104	Fungi	Ascomycota/NA	Dothideomycetes/NA	NA	NA	Epicoccum nigrum/fungal endophyte/Epicoccum sp. CHTAM6/Epicoccum sp. YXN14/Epicoccum sp. TMS-2011/Epicoccum sp. 22MS01/Epicoccum sp. MLN8	100	0	0	0	0	1	0	0	0	0	0	0	0	0	0	0	0	0	0	0	0	0	0	0	0	0	0	0	0	0	0	0	0	0	0	0	0	0
11103159731367940	0.0194353	0.0145959	-0.00437853	244	178	Fungi	Ascomycota	Dothideomycetes	NA	Micropeltidaceae	Stomiopeltis sp. RS5.2/Stomiopeltis sp. RS5.1	84.6154	0	0	0	0	0	0	0	0	0	0	0	0	0	0	0	0	0	0	0	0	0	0	0	0	0	0	0	0	0	0	0	0	0	0	0	0	0
11103157011548266	0.0261647	-0.028815	0.0046829	219	137	Fungi	Ascomycota	Sordariomycetes	Calosphaeriales	Calosphaeriaceae	Jattaea prunicola	87.8788	0	0	0	0	0	0	0	0	14	0	0	0	0	0	0	0	0	2	0	0	0	0	0	0	0	0	0	0	0	0	0	0	0	0	0	0	0
11103152301335236	0.0203969	0.00392998	0.0101945	239.5	239.5	Fungi	Ascomycota	Sordariomycetes	Chaetosphaeriales	Chaetosphaeriaceae	Pyrigemmula aurantiaca	86.9565	0	0	0	0	0	0	0	0	0	0	0	0	0	0	0	0	0	0	0	0	0	0	0	0	0	0	0	0	129	0	0	0	0	0	0	0	0
11103137381330794	0.0849066	-0.0694384	-0.0144824	39	52	Fungi	Ascomycota	Sordariomycetes	Hypocreales	NA/Nectriaceae	Hypocreales sp. LM153/Fusarium chlamydosporum/Fusarium sp. P22E2/Fusarium equiseti/Fusarium sp. NRRL 13335/Fusarium sp. FIESC_23a/Fusarium sp. NRRL 36575/Fusarium sp. NRRL 25112/Hypocreales sp. LM285/Fusarium sp. NRRL 20722/Fusarium sp. FIESC_24a/Fusarium sp. NRRL 43638/Fusarium sp. MI 17/Fusarium sp. FIESC_20a	98.8889	0	0	0	0	0	0	0	0	0	0	0	1	0	0	0	0	0	0	2	0	0	3	0	0	0	4	0	0	0	0	0	0	0	0	0	0	0
1110313042641337	0.0381792	0.0318197	-0.00276652	167	124	Fungi	Basidiomycota	Tremellomycetes	Tremellales	Tremellaceae/NA	Auriculibuller fuscus/Bullera japonica	88.2353	0	0	0	0	0	0	0	0	0	0	0	0	0	0	0	0	0	0	0	0	0	0	0	0	0	0	0	0	0	20	0	0	0	0	0	0	0
1110312340218615	0.0792833	-0.0237018	0.0547261	51	154	Fungi	Basidiomycota	NA	NA	NA	Basidiomycota sp. D16	92.5439	3	12	21	20	1	14	24	0	2	23	0	28	0	0	14	0	78	1	0	0	0	0	0	0	1	2	0	4	0	0	0	0	0	0	1	0	3
1110310090294520	0.0393404	-0.0435031	0.0187619	157.5	96	Fungi	Ascomycota	Sordariomycetes	Sordariales	NA	Sordariales sp. r017	82.5806	0	0	0	0	0	0	0	0	0	0	0	0	0	0	0	0	0	0	0	0	0	0	0	0	0	0	0	0	0	0	0	0	0	0	0	0	0
1110296341877518	0.0425932	0.00714387	-0.00160296	147	221	Fungi	Ascomycota	Dothideomycetes/NA	Pleosporales/NA	Montagnulaceae/NA	Paraconiothyrium cyclothyrioides/Ascomycota sp. IDR1000010727	100	0	0	0	0	0	0	0	0	2	0	0	0	0	0	0	0	0	0	0	0	0	0	0	0	0	0	0	3	0	0	0	0	1	1	0	0	1
111029447367833	0.0309448	-0.0226304	0.0379981	197	160	Fungi	Ascomycota	NA	NA	NA	Pseudotaeniolina globosa	99.4413	0	0	0	0	0	0	0	0	0	0	0	0	0	0	0	0	0	0	0	0	0	0	0	0	0	0	0	0	0	0	0	0	0	0	0	0	0
1110294451135619	0.0773212	0.0270769	0.0321472	54	142	Fungi	Ascomycota	Sordariomycetes	Chaetosphaeriales	Chaetosphaeriaceae	Dictyochaeta simplex	86.2275	0	0	0	0	0	0	0	0	0	41	0	0	0	0	0	0	0	0	0	30	0	0	20	0	0	2	3	0	0	0	0	2	2	87	0	0	0
1110281821403346	0.0306725	0.0299603	0.251199	198	133	Fungi	Ascomycota/NA	Dothideomycetes/NA	NA/Pleosporales	NA/Didymellaceae/Leptosphaeriaceae	Dothideomycetes sp. 4-7/Phoma sp. P48E5/Phoma sp. CPO 10.003/Phoma sp. 3 TMS-2011/Phoma sp. SLN8/Phoma sp. LH2/Ampelomyces sp. C34/Ascomycota sp. LM243/fungal sp. S4 ZLY-2010/Phoma sp. P48E6/Ampelomyces sp. M51/Ascomycota sp. JY9/Phoma sp. TMS-2011/Phoma sp. FN-40/Epicoccum sorghinum/Ascomycota sp. 23 YY-2011/Phoma sp. GTMC 1.022/Ampelomyces sp. KUC5006/Ampelomyces sp. SLN5	98.2659	0	0	0	0	0	0	0	0	0	0	0	0	0	0	0	0	0	0	0	0	0	0	0	0	0	0	0	0	0	0	0	0	0	22	0	0	0
11102734459341	0.0711078	-0.0380477	0.0117366	65	107	Fungi	Basidiomycota	Agaricomycetes/NA	Russulales/NA	Peniophoraceae/NA	Peniophora cinerea/Basidiomycota sp. D3	94.7368	0	0	2	2	0	0	4	0	0	2	0	0	0	0	1	0	1	0	0	0	0	0	0	0	0	0	0	0	0	0	0	0	0	0	0	0	0
1110268272259979	0.0157215	0.00478567	0.328197	252	232	Fungi	Ascomycota	Sordariomycetes	Hypocreales	Nectriaceae	Nectria cinnabarina/Nectria nigrescens	99.4681	0	0	0	0	0	0	0	0	0	0	0	0	0	0	0	0	0	0	0	0	0	0	0	0	0	0	0	0	0	0	0	0	0	0	0	0	0
111025564769110	0.0895786	-0.0558298	0.0093685	33	76	Fungi	Basidiomycota	Agaricomycetes	Auriculariales	Exidiaceae	Exidia glandulosa	98.9637	5	12	10	4	4	0	32	2	0	0	2	6	0	0	60	7	2	1	9	1	0	5	3	2	1	1	1	2	0	1	0	1	1	3	0	0	0
111025363923210	0.057044	0.0338206	-0.010636	100	119	Fungi	Basidiomycota	Malasseziomycetes	Malasseziales	Malasseziaceae	Malassezia globosa	98.2993	0	0	0	0	0	0	0	0	0	0	0	0	0	0	0	0	0	0	0	0	0	0	0	0	0	0	0	0	0	0	0	0	0	2	0	0	2
1110241901599913	0.084287	-0.0356934	0.0104771	42	111	Fungi	Ascomycota	NA	NA	NA	Helminthosporium asterinum	89.7059	0	0	0	0	4	0	0	0	3	0	0	0	0	0	0	0	0	0	0	0	6	4	0	0	0	0	0	0	5	0	0	2	0	0	0	0	0
1110240051888656	0.0343351	-0.0353962	0.00934491	182	112	Fungi	Ascomycota	Dothideomycetes	Capnodiales	Teratosphaeriaceae	Devriesia pseudoamericana	90.8108	0	0	5	0	0	0	0	0	0	0	0	0	0	0	18	0	0	0	0	0	0	0	0	0	0	0	0	0	0	0	0	0	0	0	0	0	0
1110236911189735	0.0381792	0.0318197	-0.00276652	168	125	Fungi	Ascomycota	Dothideomycetes	Pleosporales	Massarinaceae	Massarina eburnea	82.4176	0	0	0	0	0	0	0	0	0	0	0	0	0	0	0	0	0	0	0	0	0	0	0	0	0	0	0	0	0	5	0	0	0	0	0	0	0
1110230091090210	0.0399547	-0.0238753	-0.00410617	154	153	Fungi	Ascomycota/NA	Sordariomycetes/Leotiomycetes/Eurotiomycetes/NA	Hypocreales/Helotiales/Eurotiales/NA	Nectriaceae/Ophiocordycipitaceae/Hyaloscyphaceae/NA/Cordycipitaceae/Aspergillaceae	Fusarium flocciferum/Fusarium sp. MOD-13/Fusarium sp. FS2/Fusarium avenaceum/Fusarium sp. SA1-1/Fusarium sp. CHTAM47/Fusarium tricinctum/Fusarium sp. FTSC_grp2 KOD-2010/Ophiocordyceps sinensis/Fusarium sp. F13/Fusarium sp. SA4-2(c)/Fusarium sp. SA4-2(L)/Fusarium sp. 2-12-2/Fusarium lateritium/Fusarium sp. SB4-6/Lachnum sp. YM28/Fusarium sp. SA8-4/Fusarium acuminatum/Fusarium sp. FPGLXJ02/Fusarium…	100	0	0	0	0	0	0	0	0	0	0	0	0	0	0	0	0	0	0	2	1	0	0	0	0	0	0	0	0	0	3	0	0	0	0	0	0	0
1110226064107158	0.0261646	-0.0238775	0.0232446	220	152	Fungi	Ascomycota	Sordariomycetes	Hypocreales	Ophiocordycipitaceae	Haptocillium balanoides	88.8889	0	0	0	0	0	0	0	0	0	0	0	0	0	0	0	0	0	0	0	0	0	0	0	0	0	0	0	0	0	0	0	0	0	0	0	0	0
1110225334893022	0.0281087	-0.00387369	-0.000524968	213	243	Fungi	NA	NA	NA	NA	fungal sp. NLEndoHerit_029_2008N4-30-2C	95.5056	0	0	0	0	0	0	0	0	0	0	0	16	0	0	0	0	0	0	0	0	0	0	1	0	0	0	0	0	0	0	0	0	0	0	0	0	0
1110225271552052	0.0339196	0.00875444	-0.00451845	184	213	Fungi	Ascomycota	Dothideomycetes	Capnodiales	Teratosphaeriaceae	Myrtapenidiella eucalypti	82.3204	0	0	0	0	0	0	0	0	0	0	0	0	0	0	0	0	0	0	0	3	0	0	0	0	0	0	0	0	0	0	0	0	0	0	0	0	0
111022493156043	0.0519404	0.0651606	-0.0235067	120	56	Fungi	Ascomycota	Dothideomycetes	Myriangiales	NA	Endosporium aviarium	86.9767	0	0	0	0	0	0	0	0	0	0	0	0	0	0	0	0	0	0	0	0	0	0	0	1	0	0	0	0	0	0	0	0	0	0	0	0	0
1110224007816035	0.0821295	0.0772991	-0.0140229	46	44	Fungi	Ascomycota	NA	NA	NA	ascomycete sp. MT11-6655jd	90.9091	0	0	1	0	0	0	0	0	0	0	15	0	0	0	0	0	0	0	0	0	0	0	3	1	0	3	0	0	0	14	0	0	4	0	0	0	0
1110223465665771	0.0134475	-0.00175487	0.000991579	255.5	256	Fungi	Ascomycota	Leotiomycetes	NA	NA	Scytalidium circinatum/Scytalidium sp. YG-2010a	95.288	0	0	0	0	0	0	0	0	0	0	0	0	0	0	0	0	0	0	0	0	0	0	0	0	0	0	0	0	0	0	0	0	0	0	0	0	0
1110221320719894	0.0651954	-0.0783527	-0.0107675	79	42	Fungi	Ascomycota	NA	NA	NA	Pseudotaeniolina globosa	88.0682	0	0	0	0	0	0	0	0	0	0	0	0	0	0	0	0	0	0	0	0	0	5	0	0	0	0	0	0	0	0	0	0	0	0	0	0	0
11102200751801634	0.0670648	0.165892	-0.0173903	73	9.5	Fungi	Ascomycota	Saccharomycetes	Saccharomycetales	Metschnikowiaceae	Metschnikowia pulcherrima	100	0	0	0	0	0	0	0	0	0	0	0	0	0	0	0	0	0	0	0	0	0	0	0	0	0	0	0	0	0	0	0	0	0	0	0	0	0
1110219759823674	0.0248167	0.0172445	-0.0346886	228	168.5	Fungi	Basidiomycota	Agaricomycetes	Polyporales	NA	Polyporales sp. Vega601	92.5764	0	0	0	0	0	0	0	0	0	0	0	0	0	0	0	0	0	0	0	0	0	0	0	0	0	0	0	0	0	0	0	0	0	0	0	0	6
1110219751949613	0.0601066	0.0980153	-0.00302881	91.5	27.5	Fungi	Ascomycota	Saccharomycetes	Saccharomycetales	NA	Candida pseudorugosa/Candida sp. XH1164	97.9381	0	0	0	0	0	0	0	0	0	0	0	0	0	0	0	0	0	0	0	0	0	0	0	0	0	0	0	0	0	0	0	9	0	0	0	0	0
11102186891739740	0.0232058	-0.00953305	0.0121477	234	204	Fungi	Ascomycota	Dothideomycetes	Capnodiales	Teratosphaeriaceae	Apenidiella strumelloidea	80.1136	0	0	0	6	0	0	0	0	0	0	0	0	0	0	0	0	0	0	0	0	0	0	0	0	0	0	0	0	0	0	0	0	0	0	0	0	0
11102182601648852	0.0313438	0.00151804	0.00393732	194	260	Fungi	NA/Ascomycota	NA/Leotiomycetes	NA/Helotiales	NA	fungal endophyte/cf. Phialocephala sp. AU_BD15	81.8181818181818/81.283422459893	0	0	0	0	0	0	0	0	0	0	0	0	0	0	0	0	0	0	0	8	0	0	0	0	0	0	0	0	0	0	0	0	0	0	0	0	0
1110218049436737	0.0523826	-0.000168801	0.0104305	117	266	Fungi	Basidiomycota	Tremellomycetes	Tremellales	NA/Tremellaceae	Cryptococcus skinneri/Tremella mycophaga	92.5373134328358/91.044776119403	0	0	0	0	0	0	0	0	21	0	0	0	0	0	0	0	0	0	0	0	0	0	0	0	0	0	46	0	0	24	0	0	0	0	0	0	0
1110218020875659	0.0385059	-0.105735	-0.030028	166	24	Fungi	Basidiomycota	NA	NA	NA	Rhodotorula ferulica	88.0383	0	0	0	0	0	0	0	0	0	0	0	0	0	0	0	0	0	0	0	0	0	0	0	0	0	0	0	0	0	0	0	0	0	0	0	0	0
1110217845757946	0.0242161	0.0320367	0.0416887	231	123	Fungi	Ascomycota	Saccharomycetes	Saccharomycetales	Pichiaceae	Pichia sp. LHE	93.2203	0	0	0	0	0	0	0	0	0	0	0	0	0	0	0	0	0	0	0	0	0	0	0	0	0	0	0	0	0	0	0	0	0	16	0	0	0
11102177591910712	0.0549441	0.0772657	-0.0444239	105	45	Fungi	Ascomycota	Sordariomycetes	Hypocreales	Clavicipitaceae	Pochonia suchlasporia	92.1659	0	0	0	0	0	0	0	0	0	0	0	0	0	0	0	0	0	0	0	0	0	0	0	0	0	1	0	0	0	0	0	0	0	0	0	0	0
11102172872551754	0.02601	0.00868449	-0.00589859	221	214	Fungi	Ascomycota	Dothideomycetes	Venturiales	Venturiaceae	Tothia fuscella	81.3131	0	0	0	0	0	0	0	0	0	0	0	0	0	0	0	0	0	0	0	0	0	0	0	0	0	0	0	0	0	0	0	0	0	0	0	0	0
1110216862181601	0.0494406	0.0334468	0.00447971	130	121	Fungi	Ascomycota	Sordariomycetes	Calosphaeriales	NA	Calosphaeriales sp. ICMP 17422	88.4422	0	0	0	0	0	0	8	0	0	0	0	0	0	0	0	0	0	0	0	0	0	0	1	0	0	0	0	2	0	0	0	0	0	0	0	0	0
11102165512300826	0.0233777	0.0345503	0.00176754	233	115	Fungi	Ascomycota	Saccharomycetes	Saccharomycetales	Saccharomycetaceae	Issatchenkia scutulata	81.7391	0	0	0	0	0	0	0	0	0	0	0	0	0	0	0	0	0	0	0	0	0	0	0	0	0	0	0	0	0	0	0	0	0	0	122	0	0
11102161982387024	0.0484465	-0.000991115	0.00374433	133	262	Fungi	Ascomycota	Saccharomycetes	Saccharomycetales	Metschnikowiaceae	Metschnikowia sp. JJW-2009a	94.2857	1	0	1	0	0	0	0	0	0	0	0	0	0	0	0	4	0	0	0	0	0	0	0	0	0	0	0	0	0	0	0	0	0	0	0	0	0
1110215685497394	0.0651954	-0.0783527	-0.0107675	78	41	Fungi	NA	NA	NA	NA	fungal sp. ARIZ L354	82.7027	0	0	0	0	0	0	0	0	0	0	0	0	0	0	0	0	0	0	0	0	0	4	0	0	0	0	0	0	0	0	0	0	0	0	0	0	0
1110215666418442	0.0292208	-0.152282	-0.0592437	207	15	Fungi	Chytridiomycota	Chytridiomycetes	Rhizophydiales	Alphamycetaceae	Alphamyces chaetifer	85.7143	0	0	0	0	0	0	0	0	0	0	0	0	0	0	0	0	0	0	0	0	0	0	0	0	0	0	0	0	0	0	0	0	0	0	0	0	0
11102153292191612	0.0743918	-0.00760764	0.0058769	60	220	Fungi	Basidiomycota	Tremellomycetes	Tremellales	NA	Cryptococcus sp. FYB-2007a	90.3226	0	30	0	0	0	0	0	0	0	0	0	0	0	0	0	1	0	0	0	0	0	0	0	0	0	9	14	0	0	0	0	8	4	0	0	0	0
11102149872164136	0.0203969	0.00392998	0.0101945	239.5	239.5	Fungi	Ascomycota	Saccharomycetes	Saccharomycetales	Pichiaceae	Pichia manshurica	96.6387	0	0	0	0	0	0	0	0	0	0	0	0	0	0	0	0	0	0	0	0	0	0	0	0	0	0	0	0	16	0	0	0	0	0	0	0	0
11102146721042684	0.0343883	0.0136552	0.00533984	181	185	Fungi	Basidiomycota	Tremellomycetes	Tremellales	Tremellaceae	Bandoniozyma complexa	93.7063	0	0	0	0	0	0	0	0	0	0	0	0	0	0	0	0	0	0	0	0	0	0	0	0	12	0	0	0	0	0	0	0	0	0	0	0	0
1110214556520012	0.0429293	0.0607284	-0.0983431	145	65.5	Fungi	Basidiomycota	Tremellomycetes	Tremellales	NA	Trichosporonales sp. LM266	80.8642	0	0	0	0	0	0	0	0	0	0	0	0	0	0	0	0	0	0	0	0	0	0	0	0	0	0	0	0	0	0	0	0	0	0	0	0	0
1110213916738064	0.0188472	0.00276849	-0.00163556	245	247	Fungi	Ascomycota	NA	NA	NA	Ascomycota sp. AR-2010	99.4975	0	0	0	0	0	0	0	0	0	0	0	0	0	0	0	0	0	0	0	0	0	0	0	0	0	0	0	0	0	0	0	0	0	0	0	104	0
1110213701481893	0.0820784	-0.161737	-0.0269505	47	11	Fungi	Ascomycota	Dothideomycetes	Pleosporales	Massarinaceae	Massarina eburnea	91.6201	0	0	0	0	0	0	0	0	0	0	0	0	1	4	0	0	0	0	11	0	0	1	0	0	0	0	0	0	0	0	0	0	0	0	0	0	0
11102134571850012	0.0429293	0.0607284	-0.0983431	146	65.5	Fungi	Basidiomycota	Tremellomycetes	Tremellales	Tremellaceae/NA	Tremella mycophaga/Cryptococcus skinneri	92.5373134328358/94.0298507462687	0	0	0	0	0	0	0	0	0	0	0	0	0	0	0	0	0	0	0	0	0	0	0	0	0	0	0	0	0	0	0	0	0	0	0	0	0
11102131472224212	0.0682166	0.062749	-0.0124199	71	62	Fungi	Ascomycota	Sordariomycetes	Chaetosphaeriales	Chaetosphaeriaceae	Dictyochaeta simplex	91.2791	0	0	0	0	0	0	0	0	0	0	0	0	0	0	0	0	0	0	0	0	0	0	0	0	0	8	3	3	0	0	0	0	0	0	33	0	0
11102131091041420	0.0468305	0.0367318	-0.00686902	140	109	Fungi	Ascomycota	Leotiomycetes	NA	Rhytismataceae	Rhytisma acerinum	99.4048	0	0	0	0	0	0	0	0	0	0	0	0	0	0	0	0	0	0	0	0	0	0	0	0	0	0	0	0	0	0	0	0	0	0	0	0	0
11102128962130712	0.0944972	0.174131	-0.0127805	30	4	Fungi	Ascomycota	NA	NA	NA	ascomycete sp. HKC14/ascomycete sp. HKA32	80.5405	0	0	0	0	0	0	0	0	0	0	0	0	0	0	0	0	0	0	0	0	0	0	0	0	0	0	0	0	0	0	0	2	1	0	0	0	0
1110212454574868	0.0298465	-0.00792701	0.0147552	201	219	Fungi	Basidiomycota	Agaricomycetes	Auriculariales	Exidiaceae	Exidia glandulosa	88.2979	0	0	0	0	0	0	0	0	0	0	0	0	0	0	0	0	0	0	0	0	0	0	0	0	0	0	0	0	0	0	0	0	0	0	0	0	0
11102121402483736	0.0169632	0.00502149	0.328194	248	228	Fungi	Ascomycota	Dothideomycetes	Capnodiales	Dissoconiaceae	Uwebraunia commune	98.9637	0	0	0	0	0	0	0	0	0	0	0	0	0	0	0	0	0	0	0	0	0	0	0	0	0	0	0	0	1	0	0	0	0	0	0	0	0
1110211310805312	0.0520724	0.0650462	-0.102441	119	57	Fungi	NA	NA	NA	NA	fungal sp. BMP3045	92.823	0	0	0	0	0	0	0	0	0	0	0	0	0	0	0	0	0	0	0	0	0	0	0	0	0	0	0	0	0	0	0	0	0	0	0	0	6
11102110691117194	0.0628791	0.00276389	-1.19017e-05	84	248	Fungi	NA	NA	NA	NA	fungal endophyte	97.7654	0	2	0	0	1	0	0	3	0	2	7	0	5	0	5	0	0	0	0	0	0	3	0	0	1	1	0	0	0	0	0	0	0	0	1	0	0
11102106361569310	0.0616919	-0.0782299	0.0816143	87	43	Fungi	Ascomycota	Leotiomycetes	Helotiales	Hyaloscyphaceae	Proliferodiscus alboviridis	96.5174	0	0	0	1	0	0	0	0	0	0	0	0	0	0	2	0	0	0	1	1	0	0	0	0	0	0	0	0	0	0	0	0	0	0	0	0	0
11102101361408926	0.0268534	0.0127943	-0.00144073	216	190	Fungi	NA	NA	NA	NA	fungal endophyte	96.0894	0	0	0	0	0	0	0	0	0	0	0	0	0	0	0	0	0	0	0	0	0	0	0	0	0	0	0	0	0	0	0	0	0	0	0	0	0
111019928507417	0.0706868	-0.0398976	0.0290521	67	103	Fungi	Basidiomycota	Tremellomycetes	Tremellales	NA/Tremellaceae	Cryptococcus skinneri/Tremella mycophaga	91.4728682170543/93.0232558139535	6	0	23	0	45	0	0	0	0	1	0	0	0	0	0	0	0	0	0	0	0	0	0	0	0	0	0	14	0	0	0	0	0	0	0	0	0
111019692421710	0.168021	0.113681	-0.048903	1	23	Fungi	NA	NA	NA	NA	fungal sp. NLEndoHerit_029_2008N4-30-2C	96.5909	0	0	1	12	0	4	0	0	7	6	33	0	4	14	0	81	14	2	51	11	3	5	3	9	17	25	9	12	1	3	14	19	20	5	7	18	0
1110196162289718	0.0528132	-0.0150316	-0.011434	115	176	Fungi	Ascomycota	Sordariomycetes	Sordariales	Lasiosphaeriaceae	Apodus oryzae	95.8824	0	0	0	0	0	0	0	0	0	0	0	0	0	4	0	0	0	0	0	0	0	0	0	0	0	0	0	0	0	0	0	0	0	0	0	0	0
111019438667220	0.0393404	-0.0435031	0.0187619	157.5	96	Fungi	Ascomycota	Sordariomycetes	NA	NA	Myrmecridium phragmitis	96.9388	0	0	0	0	0	0	0	0	0	0	0	0	0	0	0	0	0	0	0	0	0	0	0	0	0	0	0	0	0	0	0	0	0	0	0	0	0
1110190771446827	0.0291891	0.00912011	-0.00160591	209	209	Fungi	Ascomycota	Dothideomycetes	Capnodiales	Teratosphaeriaceae	Neocatenulostroma microsporum/Neocatenulostroma germanicum	99.4536	0	0	0	0	0	0	0	0	0	0	0	0	0	0	0	0	0	0	0	0	0	0	0	0	0	0	0	12	0	0	0	0	0	0	0	0	0
1110190521810013	0.0601066	0.0980153	-0.00302881	91.5	27.5	Fungi	Ascomycota	Sordariomycetes	Chaetosphaeriales	Chaetosphaeriaceae	Pseudolachnea fraxini	98.8701	0	0	0	0	0	0	0	0	0	0	0	0	0	0	0	0	0	0	0	0	0	0	0	0	0	0	0	0	0	0	0	22	0	0	0	0	0
1110188241767811	0.0329373	-0.0630991	0.0379503	188.5	61	Fungi	Ascomycota	Leotiomycetes	NA	NA	Leotiomycetes sp. ASR_H45_31A	92.3858	0	0	0	0	0	0	0	0	0	0	0	0	0	0	0	0	0	0	0	0	0	0	0	0	0	0	0	0	0	0	0	0	0	0	0	0	0
111018508446255	0.0343883	0.0136552	0.00533984	180	184	Fungi	Ascomycota	Saccharomycetes	Saccharomycetales	NA	Candida sp. 10-1/Candida rugosa	100	0	0	0	0	0	0	0	0	0	0	0	0	0	0	0	0	0	0	0	0	0	0	0	0	66	0	0	0	0	0	0	0	0	0	0	0	0
1110180341878813	0.0891227	0.00523283	0.00677855	34	227	Fungi	Basidiomycota	Tremellomycetes	Tremellales	NA	Cryptococcus sp. LH42/Cryptococcus flavus/Tremellales sp. LM490	97.2222222222222/97.9166666666667	0	0	0	0	0	0	58	0	16	0	0	0	0	0	20	0	0	0	0	0	0	0	0	16	34	7	92	40	0	25	104	7	0	0	0	128	0
111017936193576	0.107234	-0.0122655	-0.00254216	20	196	Fungi	NA	NA	NA	NA	fungal sp. NLEndoHerit_029_2008N4-30-2C	93.8202	0	0	0	0	0	0	9	0	0	0	0	0	0	1	0	0	0	0	0	0	1	3	7	0	4	7	2	0	0	0	0	2	1	0	0	0	0
1110173461736211	0.0802032	-0.0449266	0.0353578	49	92	Fungi	Ascomycota	Dothideomycetes	Capnodiales	Mycosphaerellaceae	Phaeothecoidea melaleuca	86.631	18	7	0	1	5	0	0	0	3	0	1	0	0	0	0	0	1	3	0	0	0	5	1	3	1	3	3	0	0	1	1	15	0	0	0	0	0
1110170922233810	0.0655071	-0.0723415	-0.0244775	77	48	Fungi	Ascomycota	Dothideomycetes	Botryosphaeriales	Botryosphaeriaceae	Diplodia corticola/Botryosphaeria quercuum	100	0	0	0	0	0	0	0	0	0	0	0	0	0	0	0	0	0	7	7	0	0	0	1	0	0	0	2	0	0	0	0	0	0	0	0	0	0
1110170521517917	0.0185892	-0.0207403	0.00288878	246	164	Fungi	Ascomycota	Dothideomycetes	Capnodiales	Teratosphaeriaceae	Devriesia xanthorrhoeae	95.1923	0	0	0	0	0	0	0	0	0	0	0	0	0	0	0	0	0	0	0	0	0	0	0	0	0	0	0	0	0	0	0	0	0	0	0	0	0
111016899493711	0.146586	0.0452253	0.0144386	2	91	Fungi	Ascomycota	NA	NA	NA	Ascomycota sp. ARIZ PAOak1-13	99.4186	5	0	0	13	21	1	0	9	4	8	0	0	0	0	7	0	0	43	0	4	0	0	2	36	26	31	17	8	28	12	0	11	31	17	6	0	0
111016617931233	0.079282	0.0259926	0.0169498	52	143	Fungi	Basidiomycota	Tremellomycetes	Tremellales	NA	Cryptococcus sp. APSS 862	96.5517	0	0	0	0	1	0	0	0	0	0	0	0	0	0	0	0	0	0	0	0	0	4	0	0	0	0	0	0	12	4	0	0	11	1	2	0	0
111016575726690	0.0391318	0.00446515	-0.00543221	161.5	235	Fungi	Ascomycota	Dothideomycetes	Capnodiales	Mycosphaerellaceae	Sphaerulina betulae	90.4494	0	0	0	0	0	0	0	0	0	0	0	0	0	0	0	0	0	0	0	0	0	0	42	0	0	0	0	0	0	0	0	0	0	0	0	0	0
1110165251844291	0.0481599	0.0480278	0.00826689	137	85	Fungi	Basidiomycota	Tremellomycetes	Tremellales	NA	Cryptococcus sp. CBS 8363	96.0265	0	0	0	0	0	0	0	0	0	0	0	0	0	0	0	0	0	0	0	0	0	0	0	0	0	0	0	0	0	0	0	0	5	0	0	0	0
111016370727010	0.0971326	-0.166687	-0.0359777	25	7	Fungi	Ascomycota	Dothideomycetes	Pleosporales	Pleosporaceae	Pyrenochaeta sp. 14009	89.5349	0	0	0	2	0	0	0	0	1	0	0	0	0	0	0	0	0	1	36	0	0	21	10	1	0	0	0	0	0	0	0	0	0	0	0	0	0
1110162941103452	0.0635631	0.0315896	0.00802814	83	128	Fungi	Ascomycota	Dothideomycetes	Pleosporales	NA	Pleosporales sp. r243/Pleosporales sp. r242/Pleosporales sp. r263	94.4444	0	0	0	0	0	0	0	0	0	0	0	0	0	0	0	0	0	0	0	6	0	0	1	0	1	0	0	0	0	0	0	0	4	0	0	0	0
1110159212244933	0.0288446	0.00376622	0.00390537	211	245	Fungi	Ascomycota	Saccharomycetes	Saccharomycetales	NA	Candida rugosa	100	0	0	0	0	0	0	0	0	0	0	0	0	0	0	0	0	0	0	0	0	0	0	0	0	0	0	1	0	0	0	0	0	0	0	0	0	0
1110146572223969	0.0442939	-0.0571617	-0.00195691	142	73	Fungi	Ascomycota	Sordariomycetes	Calosphaeriales	Calosphaeriaceae	Jattaea mookgoponga	89.4231	0	0	0	0	0	0	0	0	0	0	0	0	0	0	7	0	0	0	2	0	0	0	0	0	0	0	0	0	0	0	0	0	0	0	0	0	0
1110142811602763	0.0310798	-0.0246008	0.0305657	196	149	Fungi	Ascomycota	Sordariomycetes	Diaporthales	Diaporthaceae	Diaporthe aspalathi/Diaporthe crotalariae	89.8058252427185/89.3203883495146	0	0	0	0	0	0	0	4	0	0	0	0	0	0	0	0	0	0	0	0	0	0	0	0	0	0	0	0	0	0	0	0	0	0	0	0	0
1110140901249923	0.0858381	-0.0181928	0.0182363	36	167	Fungi	Ascomycota	Sordariomycetes	Diaporthales	Valsaceae	Valsa malicola	93.7238	0	0	0	2	4	0	0	0	0	0	1	0	0	0	0	0	0	0	0	0	0	1	0	1	0	0	0	0	1	0	0	0	0	0	0	0	0
1110137351149511	0.0398657	-0.0366489	0.026909	155	110	Fungi	Ascomycota	Sordariomycetes	NA	NA	Myrmecridium schulzeri	98.9796	0	0	0	0	0	0	0	0	1	0	0	0	0	0	0	0	0	0	0	0	0	1	0	0	0	0	0	0	0	0	0	0	0	0	0	0	0
11101271471371134	0.0670648	0.165892	-0.0173903	74	9.5	Fungi	Basidiomycota	Tremellomycetes	Tremellales	NA	Cryptococcus dimennae	80.6452	0	0	0	0	0	0	0	0	0	0	0	0	0	0	0	0	0	0	0	0	0	0	0	0	0	0	0	0	0	0	0	0	0	0	0	0	0
1110126011793611	0.0373862	-0.0659942	0.038395	172	55	Fungi	Basidiomycota	Tremellomycetes	Tremellales	Tremellaceae	Bulleribasidium oberjochense	98.4848	0	0	0	0	0	0	1	0	0	0	0	0	0	0	0	0	0	0	0	0	0	0	0	0	0	0	0	0	0	0	0	0	0	0	0	0	0
1110125922817021	0.0171745	0.0149348	0.00293915	247	177	Fungi	Ascomycota	Leotiomycetes	Helotiales	NA	Pilidium acerinum	100	0	0	0	0	0	0	0	0	0	0	0	0	0	0	0	0	0	0	0	0	0	0	0	0	0	0	0	0	0	0	0	0	0	0	0	0	0
11101254921926112	0.0501198	0.0428323	-0.0104902	127	99	Fungi	Ascomycota	Sordariomycetes	Diaporthales	Valsaceae	Cytospora rhodophila	94.0426	0	0	0	1	0	0	0	0	0	0	1	0	0	0	0	0	0	0	0	0	0	0	1	1	0	1	0	0	0	0	0	4	0	0	0	0	0
1110124724957712	0.0432626	0.0602611	-0.098209	144	67	Fungi	NA	NA	NA	NA	fungal sp. c86	90.7143	0	0	0	0	0	0	0	0	0	0	0	0	0	0	0	0	0	0	0	0	0	0	0	0	0	0	0	0	0	0	0	0	0	0	0	0	0
11101246581410812	0.0946679	-0.0702525	0.053807	28	49	Fungi	Ascomycota/NA	Dothideomycetes/NA	Pleosporales/NA	Didymellaceae/NA	Phoma sp. 1LA47-3/Phoma sp. MS-2011-F35/Phoma sp. KY-1/Epicoccum sp. JJP-2009a/Peyronellaea pomorum/Peyronellaea glomerata/Peyronellaea calorpreferens/Phoma sp. W21/Phoma macrostoma/Phoma sp. DS1wsM30b/Phoma sp. H39/Phoma sp. F2/Phoma aliena/Phoma sp. C6a10/Phoma sp. MS-2011-F26/fungal endophyte/Peyronellaea americana/Phoma herbarum/Phoma sp. 1 TMS-2011/ascomycete sp. Vega374	99.4152	65	54	149	27	67	29	19	13	20	5	0	1	1	0	2	2	3	4	0	1	0	3	0	0	3	0	0	11	1	0	0	0	9	1	0	0	0
1110124636627811	0.0347948	-0.0459413	0.00695901	178	90	Fungi	Ascomycota/NA	Sordariomycetes/NA	Hypocreales/NA	NA	Sarocladium strictum/fungal sp. KF-1/Acremonium sp. MAB-2010s/Acremonium sp. BF100/Acremonium sp. JJP-2009a/Acremonium sp. P14E2/fungal sp. APA-2013	100	0	0	0	0	0	0	0	0	0	0	0	0	0	0	0	0	0	0	0	0	0	0	0	0	0	0	0	0	0	0	0	0	0	0	0	0	0
11101242921078562	0.0231233	0.0112247	-0.00342011	235	198	Fungi	Ascomycota	Sordariomycetes	Sordariales	NA	Sordariales sp. r017	80.7692	0	0	0	0	0	0	0	0	0	0	0	0	0	0	0	0	0	0	0	0	0	0	0	0	0	0	0	0	0	0	9	0	0	0	0	0	0
11101242821742716	0.03659	-0.0486138	-0.00585679	177	83	Fungi	Chytridiomycota	Chytridiomycetes	Rhizophydiales	Gorgonomycetaceae	Gorgonomyces haynaldii	96.2121	0	0	0	0	0	0	0	0	0	0	0	0	0	0	0	0	0	0	0	0	0	0	0	0	0	0	0	0	0	1	0	0	0	0	0	0	0
11101239561386612	0.0533551	0.066365	-0.0988891	112	54	Fungi	Ascomycota	Dothideomycetes	Botryosphaeriales	Botryosphaeriaceae	Diplodia sp. PDD 95985/Diplodia coryli	99.4872	0	0	0	0	0	0	0	0	0	0	0	0	0	0	0	0	0	0	0	0	0	0	0	1	0	0	0	0	0	0	0	0	0	0	0	0	0
1110123760394695	0.0255689	0.0088148	0.00428343	224	212	Fungi	NA/Ascomycota	NA/Eurotiomycetes	NA/Eurotiales	NA/Aspergillaceae	fungal sp. DQY-9/Aspergillus ruber/Aspergillus amstelodami/Eurotium sp. IR1M/fungal endophyte/Eurotium sp. BF78/Aspergillus chevalieri/Aspergillus sp. CCHA	100	0	0	0	0	0	0	0	0	0	0	0	0	0	0	0	0	0	0	0	0	0	0	0	0	0	0	0	0	0	0	0	0	0	0	0	0	0
11101233261089610	0.0857674	0.00828155	-0.0144234	37	217	Fungi	Ascomycota	NA	NA	NA	Lunulospora curvula	85.4271	0	0	0	6	0	0	0	0	0	0	0	0	0	0	1	0	0	1	22	4	0	0	0	1	0	2	0	7	1	0	3	0	5	0	1	27	2
11101225481628316	0.00827346	-0.00527719	0.00518716	263	226	Fungi	Ascomycota	NA	NA	NA	Ascomycota sp. KWS 13	82.4468	0	0	0	0	0	11	0	0	0	0	0	0	0	0	0	0	0	0	0	0	0	0	0	0	0	0	0	0	0	0	0	0	0	0	0	0	0
11101222361122052	0.02601	0.00868449	-0.00589859	222	215	Fungi	Basidiomycota	Tremellomycetes	Tremellales	NA	Cryptococcus cellulolyticus	100	0	0	0	0	0	0	0	0	0	0	0	0	0	0	0	0	0	0	0	0	0	0	0	0	0	0	0	0	0	0	0	0	0	0	0	0	0
1110121809523210	0.0577444	-0.0961559	-0.0280092	99	31	Fungi	Ascomycota	Dothideomycetes	Capnodiales	Mycosphaerellaceae	Passalora intermedia	83.3333	0	0	0	0	0	0	0	0	0	0	0	0	0	0	0	0	0	2	56	0	0	0	0	0	0	0	0	0	0	0	0	0	0	0	0	0	0
1110121710506715	0.0257032	-0.00946088	-0.00864578	223	205	Fungi	Ascomycota/NA	Sordariomycetes/NA	Hypocreales/NA	Nectriaceae/NA	Nectria lugdunensis/Thelonectria lucida/Neonectria lungdunensis/Neonectria shennongjiana/fungal sp. 222c	100	0	0	0	1	0	0	0	0	0	0	0	0	0	0	0	0	0	56	0	0	0	0	0	0	0	0	0	0	0	0	0	0	0	0	0	0	0
1110121441664310	0.06187	-0.0943533	-0.0260408	86	33	Fungi	Ascomycota	Dothideomycetes	Tubeufiales	Tubeufiaceae	Acanthostigma perpusillum	82.266	0	0	0	0	0	0	0	0	0	0	0	0	0	0	0	0	0	0	18	0	0	0	0	0	2	0	0	0	0	0	0	0	0	0	0	0	0
11101212161261624	0.0540663	-0.082315	-0.0194609	110	39	Fungi	Ascomycota	Dothideomycetes	Botryosphaeriales/Pleosporales	Phyllostictaceae/Didymellaceae	Phyllosticta sojicola/Boeremia exigua/Phoma multirostrata/Boeremia foveata/Phoma macrostoma	98.8372	0	0	0	0	1	1	0	0	0	0	0	0	0	19	0	0	0	0	0	0	0	0	0	0	0	0	0	0	0	1	0	0	0	0	0	0	0
11101210531316512	0.0986763	0.0991002	0.0110752	23	25	Fungi	Ascomycota	Dothideomycetes	Capnodiales	Mycosphaerellaceae	cf. Septoria sp. CPC 19311	99.5392	0	0	0	2	0	0	0	0	0	0	0	0	0	0	0	0	0	0	0	0	0	0	1	0	0	0	0	0	0	2	0	3	2	2	0	0	0
11101209641382322	0.100824	0.170414	-0.00719939	21	5	Fungi	Ascomycota	NA	NA	NA	Ascomycota sp. I157	88.587	0	0	0	0	0	0	0	0	0	3	4	9	0	0	1	0	0	0	0	1	0	0	1	0	0	0	0	0	0	0	0	0	7	4	0	0	0
1110120827867282	0.0053121	-0.0038932	-0.00323179	267	242	Fungi	Ascomycota	Sordariomycetes	Hypocreales	Nectriaceae	Pseudonectria buxi/Volutella ciliata	97.9381	0	0	0	0	0	0	0	0	0	0	0	0	0	0	0	0	0	0	0	0	0	0	0	0	0	0	0	0	0	0	0	0	0	0	0	0	0
1110120605573756	0.0228171	-0.0277801	0.00599674	236	141	Fungi	Basidiomycota	NA/Agaricostilbomycetes	Sporidiobolales/NA	NA	Sporobolomyces sp. CanS-78/Sporobolomyces productus/Sporobolomyces linderae	96.3235294117647/97.7941176470588	0	0	0	0	0	0	0	0	4	0	0	0	0	0	0	0	0	0	0	0	0	0	0	0	0	0	0	0	0	0	0	0	0	0	0	0	0
1110120456248913	0.0601066	0.0980153	-0.00302881	91.5	27.5	Fungi	Ascomycota	Saccharomycetes	Saccharomycetales	NA	Candida sp. Envir-L231	97.9381	0	0	0	0	0	0	0	0	0	0	0	0	0	0	0	0	0	0	0	0	0	0	0	0	0	0	0	0	0	0	0	66	0	0	0	0	0
11101203491381710	0.108233	-0.0597273	-0.0097809	18	69	Fungi	Ascomycota	Sordariomycetes	Diaporthales	Valsaceae	Valsa malicola	96.6387	0	6	0	0	8	2	0	0	0	0	0	0	1	0	0	0	0	0	1	4	0	0	1	0	0	1	0	2	0	0	0	0	0	0	0	0	1
1110120335233010	0.134816	-0.0736288	0.00494989	5	47	Fungi	Ascomycota	Sordariomycetes	Calosphaeriales	Calosphaeriaceae	Togninia sp. CBS 122684	98	8	26	4	13	24	0	25	1	7	8	21	42	124	23	5	7	15	20	37	5	3	17	5	2	2	16	7	2	2	5	12	11	13	0	0	0	0
11101203351794174	0.0620672	-0.00101923	-0.000865397	85	261	Fungi	Basidiomycota	NA	NA	NA	Basidiomycota sp. D5/basidiomycete sp. AR-3	99.1189	0	0	4	6	1	0	5	5	0	7	0	2	1	0	2	0	0	2	0	0	0	0	0	8	1	1	0	3	0	0	0	0	0	0	0	42	0
1110120295788517	0.0541231	-0.0461682	0.0599701	109	87	Fungi	Ascomycota	Dothideomycetes	Capnodiales	Mycosphaerellaceae	Zymoseptoria verkleyi	98.8304	11	0	4	0	0	76	2	0	0	0	0	0	0	0	0	0	0	0	0	0	2	3	0	0	0	0	2	0	0	0	0	0	0	0	0	0	11
1110120104501220	0.0393404	-0.0435031	0.0187619	157.5	96	Fungi	Ascomycota/NA	Sordariomycetes/NA	Hypocreales/NA/Microascales	NA/Microascaceae	Hypocreales sp. r146/fungal sp. GMG_PPb1/Hypocreales sp. r382/Hypocreales sp. r174/Hypocreales sp. r394/Hypocreales sp. r180/Microascaceae sp. LM278	94.2197	0	0	0	0	0	0	0	0	0	0	0	0	0	0	0	0	0	0	0	0	0	0	0	0	0	0	0	0	0	0	0	0	0	0	0	0	0
1110120068814790	0.0391318	0.00446515	-0.00543221	161.5	235	Fungi	Ascomycota	Sordariomycetes	Magnaporthales	Magnaporthaceae	Utrechtiana cibiessia	92.2581	0	0	0	0	0	0	0	0	0	0	0	0	0	0	0	0	0	0	0	0	0	0	19	0	0	0	0	0	0	0	0	0	0	0	0	0	0
1110120056817113	0.0601066	0.0980153	-0.00302881	94	30	Fungi	Ascomycota	Sordariomycetes	Hypocreales	NA	Myrothecium sp. REF176	99.4737	0	0	0	0	0	0	0	0	0	0	0	0	0	0	0	0	0	0	0	0	0	0	0	0	0	0	0	0	0	0	0	7	0	0	0	0	0
11101198591276118	0.054127	0.0485681	-0.0090809	108	84	Fungi	Ascomycota	Dothideomycetes	Capnodiales	Teratosphaeriaceae	Pseudoteratosphaeria ohnowa	80.4469	0	0	0	0	0	0	0	0	0	0	1	0	0	0	0	0	0	0	0	0	0	0	0	0	0	2	0	0	0	0	0	0	0	111	50	0	188
1110119778890720	0.0742061	0.00944364	-0.00195056	61	206	Fungi	Ascomycota	Sordariomycetes	Magnaporthales	Magnaporthaceae	Pseudohalonectria lignicola	81.6092	0	0	0	0	0	0	0	0	0	0	0	2	0	3	1	0	1	0	0	1	0	0	0	0	0	0	0	3	0	0	0	0	0	0	0	0	1
1110119738537570	0.0336021	0.0123493	0.00359767	185	194	Fungi	Basidiomycota	Dacrymycetes	Dacrymycetales	Cerinomycetaceae	Cerinomyces canadensis	92.0354	0	0	0	0	0	0	0	0	0	0	0	0	0	0	0	0	0	0	0	0	0	0	0	0	0	0	0	0	0	0	0	0	0	0	0	0	0
1110119567266676	0.00673021	0.000679627	0.00385199	265	264	Fungi	Ascomycota	Dothideomycetes	Jahnulales	Aliquandostipitaceae	Jahnula sangamonensis	100	0	0	0	0	0	0	0	0	0	0	0	0	0	0	0	0	0	0	0	0	0	0	0	0	0	0	0	0	0	0	0	0	0	0	0	0	0
11101191791055172	0.0482715	0.0307162	-0.0143575	135.5	129.5	Fungi	Basidiomycota	Tremellomycetes	Tremellales	NA	Cryptococcus sp. CBS 12710	89.781	0	0	0	0	0	0	0	0	0	0	0	0	0	0	0	0	0	0	0	0	0	0	0	30	0	0	0	0	0	0	0	0	0	0	0	0	0
1110119091389463	0.0553362	-0.056507	-0.0020681	104	75	Fungi	Ascomycota	Sordariomycetes	Calosphaeriales	Calosphaeriaceae	Togninia sp. CBS 122684	93.3333	0	0	0	0	0	0	0	11	0	0	0	0	0	5	0	0	0	0	0	0	0	0	0	0	0	0	0	12	0	0	0	0	0	0	0	0	0
1110119085360580	0.0209506	-0.0168596	0.01374	238	171	Fungi	Basidiomycota	Tremellomycetes	Tremellales	NA	Bullera sakaeratica	81.5068	0	0	7	0	0	0	0	0	0	0	0	0	0	0	0	0	0	0	0	0	0	0	0	0	0	0	0	0	0	0	0	0	0	0	0	0	0
11101189321121526	0.0297428	0.00887724	-0.00151267	202	211	Fungi	Ascomycota	NA	NA	NA	Ascomycota sp. MUT 4376	99.4565	0	0	0	0	0	0	0	0	0	0	0	0	0	0	0	0	0	0	0	0	0	0	0	0	0	0	0	0	0	0	0	0	0	0	0	0	0
11101187431227312	0.047505	-0.16612	-0.0432476	139	8	Fungi	Ascomycota	Dothideomycetes	Pleosporales	Sporormiaceae	Preussia africana/Preussia sp. BSH2.9	100	0	0	0	0	0	0	0	0	0	6	0	0	0	0	0	0	0	0	0	0	0	0	0	0	0	0	0	0	0	0	0	0	0	0	0	0	0
1110118381866719	0.0481599	0.0480278	0.00826689	138	86	Fungi	Ascomycota	Dothideomycetes	Pleosporales	Didymellaceae	Phoma herbarum	98.8439	0	0	0	0	0	0	0	0	0	0	0	0	0	0	0	0	0	0	0	0	0	0	0	0	0	0	0	0	0	0	0	0	18	0	0	0	0
1110118357167713	0.0502145	0.01624	0.00482172	126	174	Fungi	Ascomycota	Dothideomycetes	Capnodiales	Teratosphaeriaceae	Xenophacidiella pseudocatenata	86.4865	18	0	0	0	0	0	0	0	0	0	0	0	0	0	0	0	0	0	0	0	0	0	0	0	0	4	0	0	0	8	0	2	0	0	0	0	0
11101176892698610	0.0339487	-0.15185	-0.0551417	183	17	Fungi	Basidiomycota	Malasseziomycetes	Malasseziales	Malasseziaceae	Malassezia restricta	99.5885	0	0	0	0	0	0	0	0	0	0	1	0	0	0	0	0	0	0	0	0	0	0	0	0	0	0	0	0	0	0	0	0	0	0	0	0	0
11101175252019016	0.0252929	-0.00929215	-0.00886408	225	208	Fungi	Ascomycota	Dothideomycetes	Capnodiales	Dissoconiaceae	Dissoconium proteae	93.7173	0	0	0	0	0	0	0	0	0	0	0	0	0	0	0	0	0	4	0	0	0	0	0	0	0	0	0	0	0	0	0	0	0	0	0	0	0
1110117083224722	0.037561	-0.0119375	-0.000872673	171	197	Fungi	Ascomycota	Dothideomycetes	Tubeufiales	Tubeufiaceae	Acanthostigma perpusillum	81.2808	0	0	0	0	0	0	0	0	0	0	0	43	0	0	0	0	0	0	0	25	0	4	15	0	0	0	0	0	0	0	0	0	0	0	0	0	0
11101170811763920	0.0393404	-0.0435031	0.0187619	157.5	94	Fungi	Basidiomycota	Tremellomycetes	Tremellales	Tremellaceae	Tremella globispora	86.8217	0	0	0	0	0	0	0	0	0	0	0	0	0	0	0	0	0	0	0	0	0	0	0	0	0	0	0	0	0	0	0	0	0	0	0	0	0
11101170261524028	0.0328031	-0.00700296	0.00653138	190	222	Fungi	Ascomycota	Dothideomycetes	Dothideales	NA	Biatriospora mackinnonii	98.8166	0	0	0	0	0	0	0	0	0	0	0	0	0	0	0	0	0	0	0	0	0	0	0	0	0	0	0	6	0	0	0	0	0	0	0	0	0
1110116758245085	0.0557502	-0.0283751	0.0210355	101.5	138.5	Fungi	Ascomycota	Lecanoromycetes	Lecanorales	Parmeliaceae	Usnea ushuaiensis	82.3789	0	0	0	0	26	0	0	0	0	0	0	0	0	0	0	0	0	0	0	0	0	0	0	0	0	0	0	0	0	0	0	0	0	0	0	0	0
11101165172145324	0.0489114	-0.0825599	-0.0207761	132	38	Fungi	Ascomycota	Dothideomycetes	Pleosporales	NA	Zeloasperisporium hyphopodioides	82.3232	0	0	0	0	0	0	0	0	0	0	0	0	0	50	0	0	0	0	0	0	0	0	0	0	0	0	0	0	0	0	0	0	0	0	0	0	0
1110116267203311	0.0436931	-0.0578973	0.0352318	143	72	Fungi	Basidiomycota	Agaricomycetes	Sebacinales	NA	Sebacinaceae sp. zzz919	98.0198	0	0	0	0	0	0	0	0	0	0	0	0	0	0	0	0	0	0	0	0	0	0	0	0	0	0	0	4	0	0	0	0	0	0	0	0	0
11101160942215524	0.0850582	-0.0233439	0.00268589	38	157	Fungi	Ascomycota	Sordariomycetes	Sordariales	NA	Sordariales sp. MU-2009-1	88.2653	1	0	0	0	2	0	0	0	1	3	2	0	0	0	0	0	0	0	0	0	0	1	0	0	0	0	0	0	0	0	0	0	0	0	0	0	0
1110115965614812	0.0844062	0.0694485	-0.0223195	41	51	Fungi	Ascomycota	Dothideomycetes	Capnodiales	Teratosphaeriaceae	Devriesia pseudoamericana	94.0541	0	0	0	0	0	0	0	0	2	0	0	0	0	0	0	0	0	0	0	0	0	0	40	9	0	2	32	7	4	42	18	21	0	0	0	0	0
1110115761705156	0.0203777	0.00673763	-0.00145945	241	224	Fungi	Basidiomycota/Ascomycota	Tremellomycetes/Dothideomycetes/NA	Tremellales/Dothideales/Pucciniales	NA/Aureobasidiaceae/Pucciniaceae	Cryptococcus aureus/Aureobasidium pullulans/Puccinia striiformis/Tremellales sp. LM666/Tremellales sp. LM567/Tremellales sp. LM613	100	0	0	0	0	0	0	0	0	0	0	0	0	0	0	0	0	0	0	0	0	0	0	0	0	0	0	0	0	1	0	0	0	0	0	0	0	0
1110115585339012	0.0531794	0.0595	-0.094277	113	70	Fungi	NA	NA	NA	NA	fungal sp. NLEndoHerit_029_2008N4-30-2C	90.8046	0	0	0	0	0	0	0	0	0	0	0	0	0	0	4	0	11	0	0	0	0	0	0	0	0	0	0	0	0	0	0	2	0	0	0	0	0
11101152311565916	0.0402415	0.00270474	-0.00504325	152	250	Fungi	Ascomycota	Dothideomycetes	Capnodiales	Mycosphaerellaceae	Verrucisporota proteacearum	84.0909	0	0	0	0	0	0	0	0	0	0	0	0	0	0	0	0	0	0	0	0	0	0	25	0	0	0	0	0	0	0	0	0	0	0	0	0	0
1110114427239033	0.0303191	-0.00177513	0.0115775	199	254	Fungi	Ascomycota	Sordariomycetes	Chaetosphaeriales	Chaetosphaeriaceae	Chaetosphaeria myriocarpa	80.226	0	0	0	0	0	0	0	0	0	0	0	0	0	0	0	0	0	0	0	0	0	0	0	0	0	0	0	0	0	0	0	0	0	0	0	0	0
11101137021088666	0.0684509	-0.0163301	0.00148488	70	173	Fungi	Ascomycota	Dothideomycetes	Pleosporales	Lophiostomataceae	Lophiostoma cynaroidis	89.6552	0	0	0	0	0	0	0	0	0	0	3	0	0	0	3	0	0	0	0	0	0	2	0	0	0	0	0	0	0	0	0	0	1	0	0	5	0
1110113453463752	0.0313438	0.00151804	0.00393732	195	259	Fungi	Basidiomycota	Tremellomycetes	Tremellales	Tremellaceae	Bandoniozyma complexa	93.662	0	0	0	0	0	0	0	0	0	0	0	0	0	0	0	0	0	0	0	44	0	0	0	0	0	0	0	0	0	0	0	0	0	0	0	0	0
1110113265496484	0.0272569	0.00494141	0.00597367	214	229	Fungi	Ascomycota	NA	NA	NA	Acremonium implicatum	100	0	0	0	0	0	0	0	0	0	0	0	0	0	0	0	0	0	0	0	0	0	0	0	0	0	0	0	0	0	0	0	0	0	0	0	0	0
11101127871114640	0.0197255	0.0145087	-0.00429176	242	179	Fungi	Ascomycota	Saccharomycetes	Saccharomycetales	Pichiaceae	Candida ethanolica	98.2456	1	0	0	0	0	0	0	0	0	0	0	0	0	0	0	0	0	0	0	0	0	0	0	0	0	0	0	0	0	0	0	0	0	0	0	0	0
1110112666660311	0.0499972	-0.0230869	0.131256	129	159	Fungi	Ascomycota	Dothideomycetes	Capnodiales	Mycosphaerellaceae	Septoria convolvuli/Septoria rubi/Septoria dysentericae/Septoria glycines/Septoria epambrosiae	100	0	0	0	2	0	1	0	0	0	0	1	0	0	0	0	0	0	0	0	0	0	0	3	3	0	0	4	0	0	0	0	2	2	0	0	0	0
1110112477862410	0.094605	-0.0752824	0.0312155	29	46	Fungi	Ascomycota	NA	NA	NA	Peltaster fructicola	98.9583	1	2	1	1	7	0	6	0	0	3	0	0	0	0	0	0	0	0	6	0	0	0	0	0	0	1	0	0	0	1	0	0	0	0	0	0	0
1110112195421944	0.0640335	-0.0551365	0.00479547	82	77	Fungi	Ascomycota	Sordariomycetes	Hypocreales	NA	Sarocladium strictum/Acremonium sp. JJP-2009a/Sarocladium zeae	95.9596	0	0	0	0	0	0	0	0	0	0	0	0	0	0	0	0	0	0	0	0	0	4	0	0	0	0	0	0	0	0	0	0	0	0	0	0	0
1110112078273611	0.0413572	-0.0568494	0.0328575	149	74	Fungi	Ascomycota	Sordariomycetes	Glomerellales	Plectosphaerellaceae	Gibellulopsis nigrescens/Verticillium sp. MAB-2010a	100	0	0	0	0	0	0	0	0	0	0	0	4	0	0	0	0	0	0	0	0	0	0	0	0	0	0	0	0	0	0	0	0	0	0	0	0	0
1110112050698410	0.130033	-0.0495108	0.00673011	6	81	Fungi	Ascomycota	Dothideomycetes	Botryosphaeriales	Botryosphaeriaceae	Diplodia seriata	98.5577	8	28	4	5	15	0	0	0	0	2	2	8	0	6	1	0	0	0	1	0	0	3	1	2	7	8	0	0	0	0	0	9	2	0	0	0	0
11101116862344260	0.0377342	-0.00809024	0.00358493	170	218	Fungi	Ascomycota	Sordariomycetes	Diaporthales	Valsaceae	Valsa sordida/Valsa ambiens	91.5384615384615/81.9230769230769	0	0	0	0	0	0	0	0	0	0	0	0	0	0	0	0	0	0	0	7	0	0	0	0	0	0	0	0	0	0	0	0	0	0	0	0	0
11101115121982784	0.0677392	-0.00252812	0.00119187	72	253	Fungi	Basidiomycota	Tremellomycetes	Tremellales	Tremellaceae	Bandoniozyma glucofermentans	92.8571	0	0	0	0	0	0	0	0	0	21	0	0	0	0	0	0	0	0	0	0	0	2	0	0	26	0	0	0	0	0	0	0	4	0	0	0	0
11101105731698012	0.10768	0.0460433	-0.085302	19	89	Fungi	Ascomycota	Dothideomycetes	Pleosporales	Leptosphaeriaceae	Leptosphaeria sp. L413	100	0	0	0	0	0	0	0	0	0	0	0	0	1	0	0	0	0	0	0	0	0	4	0	2	0	2	0	0	0	1	0	0	1	0	0	0	6
[truncated: 42 more columns]
