# Supplementary material for: Dynamic microbial populations along the Cuyahoga River
Source: PLoS One. 2017 Oct 19;12(10):e0186290. doi: 10.1371/journal.pone.0186290 (PMC5648161; doi:10.1371/journal.pone.0186290)
Supplement: S7 Table — (XLSX) [file pone.0186290.s008.xlsx]

## Sheet: Sheet1
	Loadings values						Taxonomy						Student's t-test pvalues						Mean read counts per group
OTU	PC1	PC2	PC3	PC1rank	PC2rank	Primer	kingdom	phylum	class	order	family	genusSpecies	Middle Before - Lower After	Upper After - Lower After	Upper Before - Lower After	Upper After - Middle Before	Upper Before - Middle Before	Upper Before - Upper After	Upper After	Upper Before	Middle Before	Lower After
98909	-0.0719063	-0.0371603	-0.0512702	27	219	bact	k__Bacteria;	p__Proteobacteria;	c__Gammaproteobacteria;	o__Pseudomonadales;	f__Pseudomonadaceae;	g__Pseudomonas; s__	0.77326	2.33117e-06	0.77326	2.33117e-06	0.77326	7.6385e-08	3.92308	289.842	308.75	251.111
96894	-0.0571447	0.0973356	0.0626617	113	2	bact	k__Bacteria;	p__Actinobacteria;	c__Actinobacteria;	o__Actinomycetales;	f__Microbacteriaceae;	g__; s__	0.262035	2.41565e-22	1.99009e-06	6.09501e-17	0.00396544	4.63242e-16	303.538	103.842	39.75	17.2222
884551	-0.0104469	-0.029948	0.0117679	638	291	bact	k__Bacteria;	p__Cyanobacteria;	c__Oscillatoriophycideae;	o__Chroococcales;	f__Microcystaceae;	g__Microcystis; s__	1	1	1	1	1	1	0.538462	0.315789	1.125	44.9444
86	-0.0219744	-0.0513242	0.017148	386	124	arch	k__Archaea;	p__Euryarchaeota;	c__Methanobacteria;	o__Methanobacteriales;	f__Methanobacteriaceae;	g__Methanobrevibacter; s__	1	0.364897	0.28787	1	1	1	0	0	1.375	2.94444
843826	-0.0138318	-0.0110811	-0.012558	504	593	arch	k__Archaea;	p__Euryarchaeota;	c__Methanomicrobia;	o__Methanomicrobiales;	f__Methanospirillaceae;	g__Methanospirillum; s__	0.150253	1	1	0.159965	0.159965	1	0.153846	0.263158	5	0
831257	-0.021638	-0.0168374	-0.00653507	390	500	arch	k__Archaea;	p__Crenarchaeota;	c__MBGB;	o__;	f__;	g__; s__	1	1	1	1	1	1	0	1.78947	0	2.55556
826611	-0.0604552	0.0933049	0.0516244	86	7	bact	k__Bacteria;	p__Actinobacteria;	c__Actinobacteria;	o__Actinomycetales;	f__Microbacteriaceae;	g__Candidatus Rhodoluna;	0.189437	1.10837e-18	1.93891e-06	3.54016e-13	0.0068957	1.48639e-11	366.077	152.105	65.875	28.1111
825123	-0.0710724	-0.0399095	0.0123409	31	193	bact	k__Bacteria;	p__Proteobacteria;	c__Betaproteobacteria;	o__Methylophilales;	f__Methylophilaceae;	g__; s__	1.58474e-05	6.25827e-07	0.000181832	0.958256	0.161945	0.10865	42.3846	74.7895	43.375	135.944
818509	-0.0668951	0.00718171	-0.0760297	48	610	bact	k__Bacteria;	p__Proteobacteria;	c__Betaproteobacteria;	o__Burkholderiales;	f__Comamonadaceae;	g__; s__	0.587188	0.00411308	6.30201e-06	0.00411308	0.00199189	1.36046e-10	4.53846	163.526	81.375	69.1667
813203	-0.019483	-0.00605422	-0.00988874	418	621	arch	k__Archaea;	p__Crenarchaeota;	c__MCG;	o__pGrfC26;	f__;	g__; s__	1	1	1	1	1	1	0	3.89474	0	4.05556
811596	-0.0673528	0.0106628	-0.0908905	42	594	bact	k__Bacteria;	p__Proteobacteria;	c__Betaproteobacteria;	o__Burkholderiales;	f__Comamonadaceae;	g__Pelomonas; s__	3.49393e-11	0.0501046	1.80322e-15	2.95516e-13	0.73321	2.72521e-17	2.61538	147.263	142.75	28.8333
810650	-0.0197584	-0.0232661	-0.0214046	414	391	arch	k__Archaea;	p__Euryarchaeota;	c__Thermoplasmata;	o__E2;	f__DHVEG-1;	g__; s__	0.0308619	1	1	0.0363523	0.0417767	1	0	0.526316	4.875	0.0555556
809101	-0.0513477	-0.0951581	0.0332327	158	4	bact	k__Bacteria;	p__Proteobacteria;	c__Betaproteobacteria;	o__Rhodocyclales;	f__Rhodocyclaceae;	g__; s__	0.00563069	7.17569e-08	3.13005e-08	0.0928072	0.0968431	0.689423	9.69231	30.0526	149.875	351.278
807137	-0.0779329	0.00525966	0.0311193	9	624	bact	k__Bacteria;	p__Proteobacteria;	c__Betaproteobacteria;	o__;	f__;	g__; s__	0.0427558	0.79918	0.325725	0.0904296	0.471559	0.471559	103.308	82.9474	57.875	107.167
805881	-0.015009	-0.0242652	0.00721453	484	372	arch	k__Archaea;	p__Euryarchaeota;	c__Methanomicrobia;	o__Methanosarcinales;	f__ANME-2D;	g__; s__	1	1	1	1	1	1	0	1.26316	0	7.11111
788929	-0.0482372	-0.0978125	0.0503312	183	1	bact	k__Bacteria;	p__Proteobacteria;	c__Betaproteobacteria;	o__Burkholderiales;	f__;	g__; s__	4.52151e-16	1.62761e-18	8.3952e-21	1	1	1	5.46154	2.78947	4.25	112.278
758877	-0.063543	-0.0824628	0.0250573	65	25	bact	k__Bacteria;	p__Proteobacteria;	c__Betaproteobacteria;	o__Burkholderiales;	f__Comamonadaceae;	g__; s__	9.91568e-13	3.64256e-19	2.19727e-17	0.0368729	0.745875	0.0313871	13.5385	42.6842	46.875	171.889
756973	-0.0286346	-0.0268338	0.0133606	316	331	arch	k__Archaea;	p__Crenarchaeota;	c__Thaumarchaeota;	o__Nitrososphaerales;	f__Nitrososphaeraceae;	g__Candidatus Nitrososphaera;	1	1	1	1	1	1	2.84615	1.78947	7	7.22222
73685	-0.0252016	0.0329441	-0.0107321	352	260	arch	k__Archaea;	p__Euryarchaeota;	c__Thermoplasmata;	o__E2;	f__DHVEG-1;	g__; s__	1	1	1	1	1	1	8.92308	10	0	1.5
730684	-0.0587144	-0.0807188	0.0481949	94	27	arch	k__Archaea;	p__Crenarchaeota;	c__Thaumarchaeota;	o__Cenarchaeales;	f__Cenarchaeaceae;	g__Nitrosopumilus; s__	0.00571311	3.01912e-07	2.91657e-10	0.123424	0.0121384	0.261753	68.5385	27.7895	154.125	296.722
725404	-0.0269296	-0.0468315	0.0371207	330	143	arch	k__Archaea;	p__Crenarchaeota;	c__Thaumarchaeota;	o__Nitrososphaerales;	f__Nitrososphaeraceae;	g__Candidatus Nitrososphaera;	0.0811147	0.0811147	0.0135777	1	1	1	1.69231	0	0	9.72222
720511	-0.0383193	-0.0611779	0.0221493	241	77	arch	k__Archaea;	p__Crenarchaeota;	c__Thaumarchaeota;	o__Nitrososphaerales;	f__Nitrososphaeraceae;	g__Candidatus Nitrososphaera;	0.70727	0.0331725	0.0262336	0.70727	0.70727	0.891821	2.76923	3.94737	17.5	27.3889
711882	-0.0131781	-0.0228221	0.0132454	525	399	arch	k__Archaea;	p__Euryarchaeota;	c__Thermoplasmata;	o__E2;	f__[Methanomassiliicoccaceae];	g__; s__	0.913951	0.803837	0.751563	1	1	1	0	0.0526316	0	5.05556
70346	-0.0260561	-0.0201117	0.0318454	342	453	arch	k__Bacteria;	p__Bacteroidetes;	c__[Saprospirae];	o__[Saprospirales];	f__Chitinophagaceae;	g__Sediminibacterium; s__	1	1	0.601152	1	1	1	2	0.526316	1.125	3.94444
698149	-0.0254398	-0.0469195	0.0242004	350	141	arch	k__Archaea;	p__Euryarchaeota;	c__Thermoplasmata;	o__E2;	f__[Methanomassiliicoccaceae];	g__; s__	0.238555	0.0708269	0.0456142	1	1	1	0.692308	1	3.75	27.5
697916	-0.0647733	-0.0706541	0.0262683	57	50	bact	k__Bacteria;	p__Proteobacteria;	c__Betaproteobacteria;	o__Hydrogenophilales;	f__Hydrogenophilaceae;	g__Thiobacillus; s__	0.131104	1.90358e-05	4.51332e-06	0.131104	0.131104	0.927974	28.3846	29.7895	68.875	108.889
689490	-0.0353287	0.0157838	-0.0490707	265	522	arch	k__Archaea;	p__Crenarchaeota;	c__MCG;	o__;	f__;	g__; s__	1	1	0.180887	1	0.099261	0.0376395	0	10.5789	0.125	3.61111
687497	-0.0424402	0.018079	-0.0283264	221	485	arch	k__Bacteria;	p__Bacteroidetes;	c__[Saprospirae];	o__[Saprospirales];	f__Chitinophagaceae;	g__; s__	0.728275	1	0.449338	1	1	1	2.53846	4.57895	4.75	1.16667
680292	-0.0288997	-0.0410571	0.0067862	315	183	arch	k__Archaea;	p__Crenarchaeota;	c__Thaumarchaeota;	o__Cenarchaeales;	f__;	g__; s__	0.927571	0.784021	0.55834	0.55834	0.341366	0.927571	0.538462	0.157895	3.5	2.22222
670656	-0.0711256	0.0449268	0.0364753	30	154	bact	k__Bacteria;	p__Actinobacteria;	c__Actinobacteria;	o__Actinomycetales;	f__ACK-M1;	g__; s__	0.0549308	0.00606255	0.376485	5.28019e-05	0.017218	0.0324614	206.923	135.579	41.25	113.556
66896	-0.0677322	0.0381871	0.0137017	40	209	arch	k__Archaea;	p__Euryarchaeota;	c__Methanomicrobia;	o__Methanomicrobiales;	f__Methanoregulaceae;	g__Candidatus Methanoregula;	0.0209979	0.00268736	0.110938	0.840924	0.434348	0.276851	188.923	130.737	180.375	60.5556
656386	-0.0532537	0.0754874	0.0960955	142	41	bact	k__Bacteria;	p__Proteobacteria;	c__Betaproteobacteria;	o__Methylophilales;	f__Methylophilaceae;	g__; s__	1	2.86309e-20	1	1.89456e-16	1	7.68768e-21	167.846	22.1579	26.125	25.4444
647334	-0.038147	0.045006	0.0367692	243	153	arch	k__Archaea;	p__Euryarchaeota;	c__Methanomicrobia;	o__Methanomicrobiales;	f__Methanospirillaceae;	g__Methanospirillum; s__	0.848831	0.0149785	0.848831	0.513889	0.848831	0.102267	48.3846	16	22.25	4.88889
641573	-0.0525178	-0.0379164	0.05851	151	215	arch	k__Archaea;	p__Crenarchaeota;	c__Thaumarchaeota;	o__Cenarchaeales;	f__;	g__; s__	0.00528607	0.056728	0.00017006	0.455328	0.936731	0.335238	12.6923	4.26316	4.75	26.0556
637582	-0.0660965	-0.0166954	-0.0537207	53	504	bact	k__Bacteria;	p__Proteobacteria;	c__Betaproteobacteria;	o__Burkholderiales;	f__Comamonadaceae;	g__Hydrogenophaga; s__	0.15465	0.000200495	0.15465	0.15465	0.00475299	2.87513e-07	3.61538	135.421	52.125	97.6111
622494	-0.0430742	-0.0782045	0.0299962	218	33	bact	k__Bacteria;	p__Proteobacteria;	c__Betaproteobacteria;	o__Burkholderiales;	f__Comamonadaceae;	g__Hydrogenophaga; s__	0.175983	0.000619223	0.000440653	0.501022	0.501022	0.796216	4.15385	11.7368	55.25	126.389
611626	-0.0117691	0.0307104	0.030806	590.5	283.5	arch	k__Archaea;	p__Euryarchaeota;	c__Methanomicrobia;	o__Methanosarcinales;	f__Methanosarcinaceae;	g__Methanimicrococcus; s__blatticola	1	0.647716	1	0.783897	1	0.647716	1.69231	0	0	0
586907	-0.044434	-0.0799405	0.00744062	207	28	bact	k__Bacteria;	p__Cyanobacteria;	c__Oscillatoriophycideae;	o__Oscillatoriales;	f__Phormidiaceae;	g__Planktothrix; s__	0.0116709	0.00269635	0.000923556	4.25437e-06	1.12494e-06	0.958734	1.15385	0.263158	120.125	62.0556
586766	-0.0339508	-0.0583566	0.0190212	279	88	bact	k__Bacteria;	p__Proteobacteria;	c__Gammaproteobacteria;	o__Alteromonadales;	f__[Chromatiaceae];	g__Rheinheimera; s__	0.421498	0.0175468	0.0175468	1	1	1	0.230769	3.31579	12	30.9444
586108	-0.0795681	-0.0162295	0.051395	5	512	bact	k__Bacteria;	p__Proteobacteria;	c__Betaproteobacteria;	o__Burkholderiales;	f__Comamonadaceae;	g__Limnohabitans; s__	3.21098e-06	0.0808801	1.04785e-08	0.00188227	0.965726	0.000154873	288.231	170.947	169.625	343.778
584742	-0.0187141	0.0227265	-0.0368812	428	401	bact	k__Bacteria;	p__Proteobacteria;	c__Betaproteobacteria;	o__Rhodocyclales;	f__Rhodocyclaceae;	g__Dechloromonas; s__	1	1	0.624124	1	0.998345	0.837573	1.53846	19.3684	2	0.111111
571199	-0.0586103	0.044165	-0.0927324	97	156	bact	k__Bacteria;	p__Proteobacteria;	c__Deltaproteobacteria;	o__Myxococcales;	f__OM27;	g__; s__	0.662072	0.0784801	9.6853e-19	0.662072	6.63097e-16	4.13824e-20	3.92308	292.474	27.5	48.4444
569952	-0.0535129	0.0159695	-0.0788732	140	516	bact	k__Bacteria;	p__Proteobacteria;	c__Betaproteobacteria;	o__Burkholderiales;	f__Comamonadaceae;	g__Roseateles; s__depolymerans	0.139204	0.531794	0.000761848	0.0369038	0.531794	0.00011487	2.61538	271.158	195.75	57.8889
565570	-0.0137183	0.0192187	-0.0317058	507	467	arch	k__Archaea;	p__Euryarchaeota;	c__Thermoplasmata;	o__E2;	f__[Methanomassiliicoccaceae];	g__vadinCA11; s__	1	1	1	1	1	1	0	6	0	0
557368	-0.063294	-0.0399507	-0.0417707	69	192	bact	k__Bacteria;	p__Proteobacteria;	c__Gammaproteobacteria;	o__Alteromonadales;	f__[Chromatiaceae];	g__Rheinheimera; s__	0.216855	0.00498825	0.789322	0.0002245	0.216855	0.00260815	2	53.8947	80.875	50.4444
556561	-0.0505648	-0.0780166	0.00559248	166	34	arch	k__Archaea;	p__Crenarchaeota;	c__Thaumarchaeota;	o__Nitrososphaerales;	f__Nitrososphaeraceae;	g__Candidatus Nitrososphaera;	0.187693	0.00129577	0.00129577	0.0001013	0.000109948	0.650682	2	6.52632	60.625	40.6111
553217	-0.0363639	-0.0681301	0.0253539	258	58	bact	k__Bacteria;	p__Proteobacteria;	c__Gammaproteobacteria;	o__Xanthomonadales;	f__Sinobacteraceae;	g__; s__	0.0377127	0.00137083	0.00115386	1	1	1	2.84615	8.42105	18	81.5
551717	-0.0670335	-0.0123365	-0.0676274	46	576	bact	k__Bacteria;	p__Cyanobacteria;	c__Synechococcophycideae;	o__Synechococcales;	f__Synechococcaceae;	g__Synechococcus; s__	1.50361e-07	0.0795699	0.000318697	3.01044e-09	0.00390957	2.65648e-06	29.0769	221.316	351.5	90.7778
534216	-0.0584857	0.0667218	0.0353834	100	62	bact	k__Bacteria;	p__Proteobacteria;	c__Betaproteobacteria;	o__Burkholderiales;	f__Comamonadaceae;	g__Rhodoferax; s__	0.188412	7.10194e-06	0.0639809	0.0267727	0.894707	0.00706313	50.9231	24.4737	23.25	7.44444
533886	-0.0626357	0.0155569	-0.0881556	75	529	bact	k__Bacteria;	p__Proteobacteria;	c__Betaproteobacteria;	o__Burkholderiales;	f__Comamonadaceae;	g__; s__	1.42871e-05	0.54286	7.50193e-10	2.0018e-06	0.54286	1.73558e-10	5.53846	284.947	244.5	43.2222
533	-0.0214784	-0.00663662	-0.0147729	395	616	arch	k__Archaea;	p__Euryarchaeota;	c__Methanomicrobia;	o__Methanocellales;	f__Methanocellaceae;	g__Methanocella; s__	1	1	1	1	1	1	0	7.47368	1.625	7.55556
531891	-0.0357002	0.0396341	-0.0217582	262	197	arch	k__Archaea;	p__Euryarchaeota;	c__Methanomicrobia;	o__Methanomicrobiales;	f__Methanoregulaceae;	g__Candidatus Methanoregula;	1	0.931205	0.0999076	1	0.67317	0.931205	4.46154	7.73684	2.125	0.611111
527335	-0.0124167	-0.0198835	0.00884545	562	455	arch	k__Archaea;	p__Euryarchaeota;	c__Thermoplasmata;	o__E2;	f__DHVEG-1;	g__; s__	1	1	1	1	1	1	0	0.263158	0	2.66667
522457	-0.0302587	-0.00514148	-0.0334663	303	626	arch	k__Archaea;	p__Crenarchaeota;	c__Thermoprotei;	o__;	f__;	g__; s__	0.463607	0.897129	0.803485	0.463607	0.837888	0.803485	0.461538	3.57895	5.875	0.777778
521827	-0.0695508	-0.0154821	0.000646294	35	531	arch	k__Archaea;	p__Euryarchaeota;	c__Methanomicrobia;	o__Methanomicrobiales;	f__Methanoregulaceae;	g__; s__	1	1	1	1	1	1	121.769	137.947	190.625	169.556
520629	-0.0118137	0.0188401	-0.0236654	586	476	arch	k__Archaea;	p__Crenarchaeota;	c__MCG;	o__;	f__;	g__; s__	1	1	1	1	1	1	0	1.94737	0.125	0
518765	-0.0338258	0.0469052	-0.0130259	281	142	arch	k__Archaea;	p__Crenarchaeota;	c__MBGB;	o__;	f__;	g__; s__	1	0.412162	0.254624	0.493881	0.465469	1	13.3077	14.0526	1.375	1.16667
511659	-0.065236	0.0202375	-0.0995125	56	451	bact	k__Bacteria;	p__Proteobacteria;	c__Betaproteobacteria;	o__Burkholderiales;	f__Comamonadaceae;	g__; s__	6.19807e-14	0.107907	2.65261e-21	3.42477e-15	0.107907	8.20677e-22	1.07692	194.947	167.625	23.0556
49023	-0.0145617	-0.0274686	0.0198923	491	317	arch	k__Bacteria;	p__Planctomycetes;	c__Phycisphaerae;	o__Phycisphaerales;	f__;	g__; s__	1	1	1	1	1	1	0.230769	0	0.25	1.61111
468417	-0.0209175	-0.00842245	0.029547	402	604	arch	k__Archaea;	p__[Parvarchaeota];	c__[Micrarchaea];	o__[Micrarchaeles];	f__;	g__; s__	1	1	1	1	1	1	22.9231	1.94737	10.5	26
464997	-0.0342328	0.017653	-0.0367339	277	492	arch	k__Archaea;	p__Euryarchaeota;	c__Thermoplasmata;	o__E2;	f__DHVEG-1;	g__; s__	1	1	0.594805	1	0.323894	0.323894	0.692308	4.94737	0	2.05556
463546	-0.0409248	0.0845503	0.110759	230	21	bact	k__Bacteria;	p__Proteobacteria;	c__Betaproteobacteria;	o__Burkholderiales;	f__Comamonadaceae;	g__Limnohabitans; s__	0.881954	1.06491e-20	0.881954	2.65186e-18	0.881954	7.00709e-22	193.615	7.05263	2.625	16.8333
4484245	-0.0429872	0.0508381	-0.0521818	220	126	arch	k__Bacteria;	p__Bacteroidetes;	c__[Saprospirae];	o__[Saprospirales];	f__Chitinophagaceae;	g__; s__	1	1	0.00165569	1	0.00554364	0.019871	2.30769	8.42105	0	1
4479099	-0.0481358	-0.0675649	0.010213	184	61	arch	k__Archaea;	p__Euryarchaeota;	c__Thermoplasmata;	o__E2;	f__[Methanomassiliicoccaceae];	g__; s__	0.00159843	0.0808118	0.00751135	1.21866e-05	3.61446e-07	0.442228	31.4615	7.10526	238.5	98.2778
4479098	-0.0550603	-0.015261	-0.0268917	129	535	arch	k__Archaea;	p__Euryarchaeota;	c__Thermoplasmata;	o__E2;	f__[Methanomassiliicoccaceae];	g__; s__	0.797669	0.0947895	0.916376	0.8337	0.797669	0.0834057	15.2308	90.5789	45.5	87.7222
4478632	-0.0748697	0.0151672	-0.0439461	17	536	arch	k__Archaea;	p__Crenarchaeota;	c__MCG;	o__pGrfC26;	f__;	g__; s__	0.297548	0.377374	0.000399874	0.159445	0.207411	7.75345e-05	114.385	288.053	209.5	146.944
4478326	-0.0177157	0.0130795	-0.027272	444	567	arch	k__Archaea;	p__Euryarchaeota;	c__Methanomicrobia;	o__Methanomicrobiales;	f__Methanoregulaceae;	g__Methanolinea; s__	1	1	1	1	1	1	0.615385	3.68421	0.375	0.388889
4473545	-0.0439824	0.0350572	0.0363769	212	240	arch	k__Archaea;	p__[Parvarchaeota];	c__[Parvarchaea];	o__YLA114;	f__;	g__; s__	1	0.374187	1	1	1	0.572859	13.9231	6.57895	7.375	5.11111
4472017	-0.0734399	-0.030898	-0.0439194	23	282	bact	k__Bacteria;	p__Proteobacteria;	c__Betaproteobacteria;	o__Burkholderiales;	f__Comamonadaceae;	g__; s__	2.37478e-05	0.00191867	0.0823342	2.84615e-09	0.00161167	1.87633e-05	39.1538	176.053	290.625	133.056
4468812	-0.0491148	-0.094073	0.0343966	177	6	bact	k__Bacteria;	p__Proteobacteria;	c__Betaproteobacteria;	o__Burkholderiales;	f__Comamonadaceae;	g__; s__	0.00414451	2.56317e-07	1.21681e-07	0.212469	0.216478	0.699217	2.76923	12.5789	60.875	164.278
4466647	-0.07664	-0.0298177	0.0608659	13	293	bact	k__Bacteria;	p__Proteobacteria;	c__Betaproteobacteria;	o__Burkholderiales;	f__Oxalobacteraceae;	g__; s__	0.0242626	0.0841517	1.79694e-10	0.364772	0.0018928	5.34663e-06	360.154	148.579	316.25	441.167
4466646	-0.0783554	-0.0212474	0.0315877	8	433	bact	k__Bacteria;	p__Proteobacteria;	c__Betaproteobacteria;	o__Burkholderiales;	f__Comamonadaceae;	g__Limnohabitans; s__	1.23616e-09	1.20755e-05	4.53745e-07	0.0078345	0.0078345	0.713616	704.692	671.789	353.25	1174.67
4462677	-0.00983452	-0.0295203	0.011637	652	295	bact	k__Bacteria;	p__Proteobacteria;	c__Deltaproteobacteria;	o__Spirobacillales;	f__;	g__; s__	1	1	1	1	1	1	0	0	0	18.0556
4461429	-0.0121853	-0.0205767	0.0113263	573	446	arch	k__Bacteria;	p__OD1;	c__;	o__;	f__;	g__; s__	1	1	1	1	1	1	0	0.157895	0	1.66667
4458631	-0.0224134	0.0506267	0.0554869	381	128	arch	k__Archaea;	p__Euryarchaeota;	c__Methanomicrobia;	o__Methanomicrobiales;	f__;	g__; s__	1	0.00258549	1	0.0160934	1	0.00258549	13.6923	0	0	0
4453522	-0.0577592	-0.0885813	0.0459679	108	14	bact	k__Bacteria;	p__Proteobacteria;	c__Betaproteobacteria;	o__Rhodocyclales;	f__Rhodocyclaceae;	g__; s__	1.04664e-12	7.32169e-18	2.231e-20	0.228453	0.105695	0.601808	52.8462	38.6316	107.125	414.778
4452487	-0.0538836	0.0203798	-0.0758227	137	448	bact	k__Bacteria;	p__Proteobacteria;	c__Betaproteobacteria;	o__Neisseriales;	f__Neisseriaceae;	g__Vogesella; s__	0.513102	0.513102	2.90613e-05	0.205851	0.0196721	2.53033e-06	3.69231	317	130	66.8333
4450457	-0.0484171	0.0336644	-0.017191	181	250	arch	k__Archaea;	p__[Parvarchaeota];	c__[Parvarchaea];	o__YLA114;	f__;	g__; s__	1	1	0.551566	1	0.679956	1	5.46154	8.78947	3.125	3.77778
4448282	-0.0600235	-0.0789713	0.0428014	87	30	arch	k__Archaea;	p__Crenarchaeota;	c__Thaumarchaeota;	o__Cenarchaeales;	f__Cenarchaeaceae;	g__Nitrosopumilus; s__	0.0242202	1.34484e-06	7.74021e-09	0.0706855	0.0197285	0.463603	4.53846	2.63158	11.5	19.8889
4440064	-0.0380969	-0.0705558	0.0304472	244	51	bact	k__Bacteria;	p__Proteobacteria;	c__Gammaproteobacteria;	o__Pseudomonadales;	f__Moraxellaceae;	g__; s__	0.0322024	0.000187606	5.29118e-05	0.885436	0.885436	0.955358	1.38462	2.73684	32.5	110.611
4437875	-0.0491146	-0.050778	0.0388239	178	127	arch	k__Archaea;	p__[Parvarchaeota];	c__[Parvarchaea];	o__YLA114;	f__;	g__; s__	0.0163987	0.0123628	0.00129302	1	1	1	2	1.36842	1.5	6.88889
4434071	-0.0592984	0.0328256	-0.0983899	89	262	bact	k__Bacteria;	p__Proteobacteria;	c__Betaproteobacteria;	o__Burkholderiales;	f__Comamonadaceae;	g__; s__	1.20863e-05	0.61463	3.60136e-14	1.00767e-05	0.00496427	1.24982e-13	10.4615	1832.32	1174	101.167
4433471	-0.056522	0.0193592	0.0450711	119	464	arch	k__Archaea;	p__[Parvarchaeota];	c__[Parvarchaea];	o__YLA114;	f__;	g__; s__	1	0.205854	1	1	0.559942	0.0347429	19.0769	6.36842	14.125	9.72222
4431813	-0.0517988	-0.0459817	0.0586848	156	147	arch	k__Archaea;	p__Crenarchaeota;	c__Thaumarchaeota;	o__Cenarchaeales;	f__Cenarchaeaceae;	g__; s__	0.00544712	0.0333851	2.99729e-05	0.600415	0.635417	0.20319	16.6923	4.10526	7.875	35.3889
4429912	-0.055202	-0.0768103	0.0474056	128	37	arch	k__Archaea;	p__Crenarchaeota;	c__Thaumarchaeota;	o__Cenarchaeales;	f__Cenarchaeaceae;	g__Nitrosopumilus; s__	0.018994	2.96611e-05	7.42452e-08	0.410437	0.082923	0.410437	3.84615	1.36842	7.625	15.8333
4426766	-0.0183851	0.0430206	0.0464849	433	168	arch	k__Bacteria;	p__Bacteroidetes;	c__[Saprospirae];	o__[Saprospirales];	f__Chitinophagaceae;	g__; s__	1	0.143789	1	0.427069	1	0.163199	13.5385	1.31579	2.125	0.444444
4425284	-0.0168789	-0.0326359	0.0184257	459	266	arch	k__Archaea;	p__Crenarchaeota;	c__Thaumarchaeota;	o__Cenarchaeales;	f__Cenarchaeaceae;	g__Nitrosopumilus; s__	0.646896	0.494889	0.378686	1	1	1	0.0769231	0	0.125	3.66667
4420774	-0.0573457	0.0381436	-0.0935881	112	211	bact	k__Bacteria;	p__Proteobacteria;	c__Betaproteobacteria;	o__Burkholderiales;	f__Comamonadaceae;	g__; s__	0.25078	0.25078	7.32307e-13	0.0573426	5.31754e-07	2.68061e-13	0.615385	129.421	39	15.6111
4419320	-0.0230244	0.0456174	0.0404433	373	149	arch	k__Archaea;	p__Euryarchaeota;	c__Thermoplasmata;	o__E2;	f__[Methanomassiliicoccaceae];	g__vadinCA11; s__	1	0.106773	1	0.177704	1	0.177704	23.5385	4.31579	0	1.5
4419317	-0.0371138	-0.0270814	-0.00993731	254	329	arch	k__Archaea;	p__Euryarchaeota;	c__Methanomicrobia;	o__Methanosarcinales;	f__Methanosarcinaceae;	g__Methanosarcina; s__	1	1	1	1	1	1	3.69231	12.6842	8.375	16.6667
4416105	-0.0513385	0.0957462	0.071208	159	3	bact	k__Bacteria;	p__Actinobacteria;	c__Actinobacteria;	o__Actinomycetales;	f__Microbacteriaceae;	g__Clavibacter; s__	0.420355	1.25838e-18	0.00267717	5.71778e-14	0.118667	2.20266e-14	207.231	53.3158	21.125	7.44444
4411390	-0.0232969	-0.00789058	-0.00790278	370	607	arch	k__Archaea;	p__Euryarchaeota;	c__Methanomicrobia;	o__Methanosarcinales;	f__ANME-2D;	g__; s__	1	1	1	1	1	1	0.0769231	5.89474	0.25	5.16667
4410507	-0.0562455	0.0521105	0.111845	120	116	bact	k__Bacteria;	p__Proteobacteria;	c__Betaproteobacteria;	o__Rhodocyclales;	f__Rhodocyclaceae;	g__; s__	0.000558944	6.76098e-22	9.34451e-08	1.73298e-22	0.26725	3.29159e-28	365.385	26.8947	46.75	116.167
4409069	-0.0616796	0.040013	-0.0330818	78	190	arch	k__Archaea;	p__Euryarchaeota;	c__Methanomicrobia;	o__Methanomicrobiales;	f__Methanomicrobiaceae;	g__Methanoculleus; s__	0.907908	0.676169	0.00325156	0.676169	0.0210957	0.153986	6.84615	12	3.5	3.83333
4408387	-0.0634532	-0.0268088	0.0704224	67	332	bact	k__Bacteria;	p__Proteobacteria;	c__Betaproteobacteria;	o__Burkholderiales;	f__Comamonadaceae;	g__; s__	0.089171	0.603519	1.08461e-05	0.229483	0.229483	0.000289858	207.154	39.5263	120.75	227.444
4408094	-0.028236	0.0164063	0.038628	320	508	arch	k__Archaea;	p__Euryarchaeota;	c__Thermoplasmata;	o__E2;	f__[Methanomassiliicoccaceae];	g__; s__	1	0.906147	1	1	1	0.237312	4.92308	0.421053	1.875	2
4407845	-0.049904	0.00640132	-0.0445382	170	617	arch	k__Archaea;	p__Euryarchaeota;	c__Thermoplasmata;	o__E2;	f__[Methanomassiliicoccaceae];	g__; s__	0.0444285	0.756725	0.0961177	0.0961177	0.720876	0.192134	18.6154	51	69.5	13.2222
4404696	-0.0248121	0.0387874	-0.0385137	358	205	arch	k__Archaea;	p__Euryarchaeota;	c__Thermoplasmata;	o__E2;	f__DHVEG-1;	g__; s__	1	1	0.0755316	1	0.235576	0.235576	1	6.57895	0	0.0555556
4398242	-0.0254859	-0.00511437	0.0263056	348	627	arch	k__Archaea;	p__Euryarchaeota;	c__Methanomicrobia;	o__Methanosarcinales;	f__ANME-2D;	g__; s__	1	1	1	1	1	1	35	8.42105	22.875	28
4398241	-0.0344197	-0.00168687	-0.0220385	273	657	arch	k__Archaea;	p__Euryarchaeota;	c__Thermoplasmata;	o__E2;	f__TMEG;	g__; s__	1	1	1	1	1	0.945681	11.0769	47.6316	10.75	35.0556
4397176	-0.0130461	0.0174757	-0.0303255	528	494	arch	k__Archaea;	p__Euryarchaeota;	c__DSEG;	o__HydGC-84-221A;	f__;	g__; s__	1	1	1	1	1	1	0	1.78947	0	0
4393776	-0.0466542	-0.026131	0.00194198	193	342	arch	k__Archaea;	p__Euryarchaeota;	c__Methanomicrobia;	o__Methanomicrobiales;	f__Methanoregulaceae;	g__Candidatus Methanoregula;	1	1	1	1	1	1	2.53846	2.52632	4.625	3.94444
4393743	-0.0494891	-0.0025579	-0.0486716	174	646	bact	k__Bacteria;	p__Proteobacteria;	c__Gammaproteobacteria;	o__Pseudomonadales;	f__Pseudomonadaceae;	g__; s__	0.7989	0.345035	0.345035	0.461862	0.345035	0.00546972	7.07692	379.368	167.5	199.556
4392634	-0.0306178	0.0424276	-0.0159606	301	173	arch	k__Archaea;	p__Crenarchaeota;	c__MCG;	o__pGrfC26;	f__;	g__; s__	1	1	0.295436	1	1	1	7.23077	11.2105	3.5	0.777778
4388963	-0.047292	-0.0908985	0.0415422	190	11	bact	k__Bacteria;	p__Proteobacteria;	c__Betaproteobacteria;	o__Burkholderiales;	f__Comamonadaceae;	g__; s__	0.000199615	1.4116e-08	2.37963e-10	0.238516	0.154845	0.724435	13.7692	4	68.25	211.722
4383166	-0.0582918	0.0424844	-0.101468	101	172	bact	k__Bacteria;	p__Proteobacteria;	c__Betaproteobacteria;	o__Burkholderiales;	f__Comamonadaceae;	g__; s__	0.0142369	0.426835	5.14177e-15	0.00524077	7.62409e-07	7.40649e-15	0.538462	128	47.75	9.83333
4381049	-0.0111569	0.0188934	-0.0224773	613	474	arch	k__Archaea;	p__Euryarchaeota;	c__Thermoplasmata;	o__E2;	f__20c-4;	g__; s__	1	1	1	1	1	1	0	3.78947	0	0
4377697	-0.0636446	0.0625655	0.0901988	64	75	bact	k__Bacteria;	p__Proteobacteria;	c__Betaproteobacteria;	o__Burkholderiales;	f__Comamonadaceae;	g__Limnohabitans; s__curvus	0.0230713	9.11816e-20	0.115581	1.19509e-19	0.206437	4.46145e-22	683.615	157.368	109.875	213.556
4368302	-0.0330164	0.0220432	-0.0471633	289	413	arch	k__Archaea;	p__Crenarchaeota;	c__MCG;	o__pGrfC26;	f__;	g__; s__	1	1	0.0866853	1	0.401764	0.0663757	0.461538	17.6842	4.875	3
4366724	-0.0353118	0.0913604	0.109345	267	10	bact	k__Bacteria;	p__Proteobacteria;	c__Betaproteobacteria;	o__Rhodocyclales;	f__Rhodocyclaceae;	g__C39; s__	1	2.66133e-23	1	2.68662e-19	1	1.77177e-23	655.077	5.63158	7.5	6.66667
4361118	-0.0114002	0.0277452	0.0390059	606	311	arch	k__Archaea;	p__Euryarchaeota;	c__Thermoplasmata;	o__E2;	f__DHVEG-1;	g__; s__	1	0.389843	1	0.531482	1	0.389843	4.30769	0.157895	0	0
4355526	-0.0532342	0.0608625	-0.0324994	144	79	arch	k__Archaea;	p__Euryarchaeota;	c__Methanomicrobia;	o__Methanomicrobiales;	f__Methanomicrobiaceae;	g__; s__	0.828933	0.133371	0.000316613	0.247543	0.0112207	0.229809	5.53846	9.15789	1.625	1.11111
4355520	-0.0514825	0.062784	-0.00153731	157	72	arch	k__Archaea;	p__Euryarchaeota;	c__Methanomicrobia;	o__Methanomicrobiales;	f__Methanomicrobiaceae;	g__; s__	1	0.0236404	0.0236404	0.0567801	0.0594089	1	85.7692	77.6842	13.125	15.8333
4354730	-0.0228363	-0.005157	0.030871	376	625	arch	k__Archaea;	p__Euryarchaeota;	c__Methanomicrobia;	o__Methanosarcinales;	f__Methanosarcinaceae;	g__Methanolobus; s__	1	1	1	1	1	1	6.61538	0.421053	4.75	4.83333
4348301	-0.00978523	0.0248227	0.0264226	653.5	360.5	arch	k__Archaea;	p__Euryarchaeota;	c__Methanomicrobia;	o__Methanosarcinales;	f__Methanosarcinaceae;	g__Methanomethylovorans; s__	1	0.647716	1	0.783897	1	0.647716	22.3077	0	0	0
4344208	-0.012422	0.0256616	0.0312274	561	348	arch	k__Archaea;	p__Euryarchaeota;	c__Thermoplasmata;	o__E2;	f__[Methanomassiliicoccaceae];	g__; s__	1	0.74706	1	1	1	1	11.9231	2.31579	0	0.222222
4344032	-0.0175294	-0.033922	0.0237105	448	248	arch	k__Archaea;	p__[Parvarchaeota];	c__[Parvarchaea];	o__WCHD3-30;	f__;	g__; s__	1	1	0.820226	1	1	1	0.384615	0.105263	0.375	3
4343367	-0.0588667	-0.0490488	0.0335471	93	131	bact	k__Bacteria;	p__Actinobacteria;	c__Actinobacteria;	o__Actinomycetales;	f__ACK-M1;	g__; s__	0.00726101	0.0018365	0.000226561	1	1	1	27.3846	23.9474	27	78.3889
4339880	-0.0308952	-0.0255134	0.00968661	298	351	arch	k__Archaea;	p__[Parvarchaeota];	c__[Parvarchaea];	o__YLA114;	f__;	g__; s__	0.00941487	0.93543	0.93543	0.0323155	0.00179407	0.837467	3.69231	0.0526316	15.125	2.27778
4337739	-0.052316	0.087906	0.0885011	153	15	bact	k__Bacteria;	p__Actinobacteria;	c__Actinobacteria;	o__Actinomycetales;	f__ACK-M1;	g__; s__	0.704213	2.47579e-25	0.093743	2.24492e-20	0.704213	1.93221e-23	253.077	45.6316	32.75	21.9444
4336863	-0.0739785	-0.00258096	-0.0365048	20	645	bact	k__Bacteria;	p__Proteobacteria;	c__Betaproteobacteria;	o__Burkholderiales;	f__Comamonadaceae;	g__; s__	0.529723	0.290353	0.0861137	0.0861137	0.529723	0.00134814	50.5385	132.474	113.5	85.9444
4334754	-0.0398543	0.014346	0.0289249	234	550	arch	k__Archaea;	p__Euryarchaeota;	c__Methanomicrobia;	o__Methanomicrobiales;	f__Methanospirillaceae;	g__Methanospirillum; s__	0.00772093	0.0358736	0.993586	0.63018	0.00772093	0.0358736	46.6923	6.94737	65.25	7.05556
4334431	-0.0769677	0.0207537	-0.0562173	12	443	bact	k__Bacteria;	p__Proteobacteria;	c__Betaproteobacteria;	o__Burkholderiales;	f__Comamonadaceae;	g__; s__	0.0471406	0.23786	5.77426e-11	0.00753244	0.000245816	1.25297e-11	43.6154	139.368	85.5	56.3889
4332843	-0.0174869	0.0215879	-0.0373126	449	425	arch	k__Archaea;	p__Euryarchaeota;	c__Thermoplasmata;	o__E2;	f__;	g__; s__	1	1	0.574882	1	0.765776	0.636078	0	12	0	0
4328907	-0.0552054	0.00326134	0.0129449	127	640	bact	k__Bacteria;	p__Proteobacteria;	c__Betaproteobacteria;	o__Burkholderiales;	f__Comamonadaceae;	g__; s__	0.973895	1	1	0.998656	0.998656	1	47.3846	48.4211	18.25	51.4444
4316448	-0.0388588	0.0440066	-0.0508646	237	159	arch	k__Archaea;	p__Crenarchaeota;	c__MCG;	o__pGrfC26;	f__;	g__; s__	1	1	0.00466403	1	0.0224399	0.0276599	3.38462	15.5789	0.5	1.44444
4295954	-0.0579137	0.0360387	-0.0887903	106	228	bact	k__Bacteria;	p__Proteobacteria;	c__Betaproteobacteria;	o__Burkholderiales;	f__Comamonadaceae;	g__; s__	0.272505	0.483192	4.23309e-10	0.15093	5.66244e-05	4.23309e-10	8.15385	148.053	51.375	20.5
421535	-0.00997486	0.0237864	0.0255115	649.5	382.5	arch	k__Archaea;	p__Euryarchaeota;	c__Methanomicrobia;	o__Methanosarcinales;	f__Methanosarcinaceae;	g__Methanosarcina; s__	1	0.647716	1	0.783897	1	0.647716	2.30769	0	0	0
4192888	-0.0325397	-0.0235404	-0.0181565	292	387	arch	k__Archaea;	p__Euryarchaeota;	c__Thermoplasmata;	o__E2;	f__[Methanomassiliicoccaceae];	g__; s__	1	0.712667	1	1	1	1	0	1.31579	1.25	1.77778
4170464	-0.0843232	-0.0184502	0.00406582	1	480	bact	k__Bacteria;	p__Proteobacteria;	c__Betaproteobacteria;	o__Burkholderiales;	f__Comamonadaceae;	g__; s__	0.204803	0.00588415	0.204803	0.000224688	0.00916996	0.204803	188.077	229.263	312.25	264.778
415489	-0.0102678	-0.0218234	0.0144841	640	418	arch	k__Archaea;	p__[Parvarchaeota];	c__[Parvarchaea];	o__YLA114;	f__;	g__; s__	1	1	1	1	1	1	0	0	0	4.5
4029797	-0.0490835	-0.076744	0.0475338	179	39	bact	k__Bacteria;	p__Proteobacteria;	c__Alphaproteobacteria;	o__Rhodospirillales;	f__Rhodospirillaceae;	g__; s__	5.1132e-05	1.61275e-06	8.35769e-09	1	1	1	17.4615	6.89474	20.5	98.3889
394351	-0.0111729	-0.0249433	0.0109286	611.5	358	arch	k__Archaea;	p__[Parvarchaeota];	c__[Parvarchaea];	o__YLA114;	f__;	g__; s__	1	1	1	1	1	1	0	0	0	1.38889
37911	-0.0639018	-0.00435843	-0.0735131	63	634	bact	k__Bacteria;	p__Proteobacteria;	c__Betaproteobacteria;	o__Burkholderiales;	f__Comamonadaceae;	g__Mitsuaria; s__chitosanitabida	0.0161069	0.0576582	0.00228184	0.000147564	0.946819	4.16741e-06	2	112.211	113.75	46.5556
37119	-0.073618	0.015768	-0.0275931	22	523	arch	k__Archaea;	p__Euryarchaeota;	c__Methanomicrobia;	o__Methanomicrobiales;	f__Methanoregulaceae;	g__Candidatus Methanoregula;	1	1	0.0283745	1	0.150743	0.0283745	202.538	366.684	227.5	216.444
3654574	-0.0689767	-0.0650204	-0.0369721	38	66	bact	k__Bacteria;	p__Proteobacteria;	c__Alphaproteobacteria;	o__Rhodobacterales;	f__Rhodobacteraceae;	g__Rhodobacter; s__	7.25261e-14	2.9976e-10	0.0270256	1.02187e-21	1.68694e-16	3.29786e-07	5.76923	85.5789	275.875	113.167
354682	-0.0763435	0.0549396	0.0481899	14	100	bact	k__Bacteria;	p__Proteobacteria;	c__Betaproteobacteria;	o__Burkholderiales;	f__Comamonadaceae;	g__; s__	0.0308595	9.86607e-13	0.0329683	1.86207e-13	0.000272852	7.97295e-10	166.231	93.4211	47.25	74.7778
353857	-0.0238319	-0.0388968	0.00999957	365	202	arch	k__Archaea;	p__Euryarchaeota;	c__Thermoplasmata;	o__E2;	f__[Methanomassiliicoccaceae];	g__; s__	1	0.5698	0.602862	1	1	1	0	2.05263	6.75	12.7222
353491	-0.0692548	0.0661521	0.0635065	36	64	bact	k__Bacteria;	p__Proteobacteria;	c__Betaproteobacteria;	o__Burkholderiales;	f__Comamonadaceae;	g__; s__	0.00292238	1.39179e-14	0.164026	4.17517e-16	0.000116329	6.61314e-13	279	118.105	31.5	96.8333
351875	-0.0578394	0.0164024	-0.0747585	107	509	bact	k__Bacteria;	p__Proteobacteria;	c__Betaproteobacteria;	o__Burkholderiales;	f__Comamonadaceae;	g__Hydrogenophaga; s__	0.260021	0.288878	0.000121908	0.0962564	0.134534	1.30252e-05	19.5385	278.842	161.25	72.5
3488781	-0.0182697	0.0171554	0.00057381	437	497	arch	k__Archaea;	p__Euryarchaeota;	c__Methanobacteria;	o__Methanobacteriales;	f__pMC1;	g__pMC1A4; s__	1	1	1	1	1	1	1.84615	1.78947	0	0.944444
3485026	-0.0243264	0.0139483	-0.029946	363	554	arch	k__Archaea;	p__Crenarchaeota;	c__MCG;	o__;	f__;	g__; s__	1	1	0.737448	1	0.737448	0.42226	0	16.5789	1.125	5
3447863	-0.0111458	0.037133	0.0469567	618	220	arch	k__Bacteria;	p__Bacteroidetes;	c__[Saprospirae];	o__[Saprospirales];	f__Chitinophagaceae;	g__Sediminibacterium; s__	1	0.364123	1	0.509548	1	0.364123	112.385	1.36842	0.375	1.44444
3439	-0.0585781	-0.0680256	0.0153238	99	59	bact	k__Bacteria;	p__Cyanobacteria;	c__Chloroplast;	o__Stramenopiles;	f__;	g__; s__	3.53301e-05	5.21296e-08	1.63301e-05	0.744679	0.744679	0.112052	11.6154	63.2105	37.75	177.833
343697	-0.0269053	0.043078	-0.0196905	331	166	arch	k__Archaea;	p__[Parvarchaeota];	c__[Parvarchaea];	o__YLA114;	f__;	g__; s__	1	1	0.30468	1	0.629202	1	3	5.05263	0.125	0.111111
339773	-0.0714361	0.056102	0.039955	28	95	bact	k__Bacteria;	p__Proteobacteria;	c__Betaproteobacteria;	o__Burkholderiales;	f__Comamonadaceae;	g__Limnohabitans; s__	0.0565551	5.99576e-06	0.0760428	1.27946e-07	0.00159735	0.00115997	371.385	225.263	62.625	162.944
332597	-0.0353237	-0.00188562	0.00598812	266	654	arch	k__Archaea;	p__Crenarchaeota;	c__MBGB;	o__;	f__;	g__; s__	0.967148	1	1	1	1	1	3.07692	3.78947	0.25	5.05556
331502	-0.0335247	0.0240495	-0.0614715	283	376	arch	k__Archaea;	p__[Parvarchaeota];	c__[Micrarchaea];	o__[Micrarchaeles];	f__;	g__; s__	0.736922	0.841829	0.0345706	0.841829	0.841829	0.0992583	0.769231	8.89474	5.375	0
327308	-0.0265704	0.0352297	-0.0129266	336	237	arch	k__Archaea;	p__Crenarchaeota;	c__MBGB;	o__;	f__;	g__; s__	1	0.832677	0.651628	1	1	1	3.15385	3.31579	1.375	0
325906	-0.0788663	-0.0476578	0.0238391	7	133	bact	k__Bacteria;	p__Proteobacteria;	c__Betaproteobacteria;	o__Burkholderiales;	f__;	g__; s__	2.15645e-08	2.2016e-13	3.13073e-12	0.274215	0.738413	0.274215	95.4615	120.316	126	244.278
319461	-0.0773745	0.0373174	0.0369421	11	218	bact	k__Bacteria;	p__Proteobacteria;	c__Betaproteobacteria;	o__Burkholderiales;	f__Comamonadaceae;	g__; s__	0.0315948	0.00190668	0.577615	8.34473e-06	0.0140773	0.00646099	493.231	336.211	172.875	312
317527	-0.0722572	0.0403641	0.0802268	26	188	bact	k__Bacteria;	p__Proteobacteria;	c__Betaproteobacteria;	o__Burkholderiales;	f__Comamonadaceae;	g__; s__	0.2132	5.98299e-16	0.00108254	5.02302e-15	0.2132	1.04382e-20	453.615	132.895	164.875	205.056
3169284	-0.0592365	0.046366	-0.106272	91	144	bact	k__Bacteria;	p__Proteobacteria;	c__Betaproteobacteria;	o__Burkholderiales;	f__;	g__; s__	2.40356e-05	0.583426	8.16714e-23	1.88153e-05	4.63932e-11	8.39137e-22	0.769231	148.684	57.5	5.83333
315609	-0.0665309	0.0618442	0.0809995	51	76	bact	k__Bacteria;	p__Proteobacteria;	c__Betaproteobacteria;	o__Burkholderiales;	f__Comamonadaceae;	g__; s__	1	2.79724e-19	1	6.11405e-17	1	4.63685e-20	1155	321.053	285.75	349.389
315438	-0.0128403	-0.0198072	-0.0102869	534	457	arch	k__Bacteria;	p__Bacteroidetes;	c__Flavobacteriia;	o__Flavobacteriales;	f__Cryomorphaceae;	g__; s__	0.141466	1	1	0.141466	0.141466	1	0	0	3.5	0
313241	-0.0699358	-0.0195456	0.0787513	33	461	bact	k__Bacteria;	p__Proteobacteria;	c__Betaproteobacteria;	o__Burkholderiales;	f__Comamonadaceae;	g__; s__	0.000119947	0.606149	1.08386e-08	0.00129638	0.606149	1.23388e-06	90.6154	25.4211	38.875	98.3333
3091900	-0.0117691	0.0307104	0.030806	590.5	283.5	arch	k__Bacteria;	p__FBP;	c__;	o__;	f__;	g__; s__	1	0.647716	1	0.783897	1	0.647716	1.69231	0	0	0
307741	-0.0530669	-0.0425264	0.0109347	147	171	bact	k__Bacteria;	p__Proteobacteria;	c__Alphaproteobacteria;	o__Rickettsiales;	f__Pelagibacteraceae;	g__; s__	0.65635	0.0496203	0.11488	1	1	1	78.6154	123.474	157	274.889
305452	-0.0435471	0.076704	0.0992069	215	40	bact	k__Bacteria;	p__Actinobacteria;	c__Actinobacteria;	o__Actinomycetales;	f__ACK-M1;	g__; s__	1	9.71488e-15	1	7.33389e-13	1	1.20905e-15	307.308	22.7895	12	36.1111
304787	-0.0475913	0.0825232	0.0986211	187	24	bact	k__Bacteria;	p__Proteobacteria;	c__Betaproteobacteria;	o__Burkholderiales;	f__Oxalobacteraceae;	g__Polynucleobacter; s__	1	1.73271e-22	1	5.62685e-19	1	1.32014e-22	1466.77	149.526	118.25	147.944
3025389	-0.0739747	-0.0528013	-0.000569138	21	111	bact	k__Bacteria;	p__Proteobacteria;	c__Betaproteobacteria;	o__Burkholderiales;	f__Comamonadaceae;	g__Hydrogenophaga; s__	3.77796e-05	4.11266e-10	7.12767e-05	0.132327	0.19259	0.000841463	27.9231	78.2632	58.25	134
2979771	-0.0528767	-0.0918133	0.00538347	150	8	bact	k__Bacteria;	p__Proteobacteria;	c__Betaproteobacteria;	o__Burkholderiales;	f__;	g__; s__	2.56557e-07	5.43161e-07	1.57482e-07	4.06355e-14	5.80021e-15	0.924297	6.07692	9.84211	528.375	240.333
2970053	-0.011651	-0.0232476	0.0148493	596	392	arch	k__Archaea;	p__[Parvarchaeota];	c__[Parvarchaea];	o__YLA114;	f__;	g__; s__	1	1	1	1	1	1	0	0.263158	0	9.27778
286992	-0.00978138	0.0319272	0.0350089	655.5	270.5	arch	k__Archaea;	p__Euryarchaeota;	c__Thermoplasmata;	o__E2;	f__;	g__; s__	1	0.647716	1	0.783897	1	0.647716	1.92308	0	0	0
2860240	-0.0211028	-0.00249822	0.00619685	399	647	arch	k__Archaea;	p__Euryarchaeota;	c__Methanomicrobia;	o__Methanomicrobiales;	f__Methanospirillaceae;	g__; s__	0.109292	0.752978	0.92497	0.714323	0.109292	0.752978	5	0.368421	12.25	0
265927	-0.056572	-0.085142	0.0572085	118	20	bact	k__Bacteria;	p__Proteobacteria;	c__Betaproteobacteria;	o__Burkholderiales;	f__Comamonadaceae;	g__Limnohabitans; s__	4.71648e-07	5.12128e-10	3.53285e-14	0.484667	0.0960305	0.190117	183.385	43.4211	255.75	848.944
2569439	-0.0119355	0.0191129	-0.0276034	581.5	470.5	arch	k__Archaea;	p__Crenarchaeota;	c__MCG;	o__;	f__;	g__; s__	1	1	1	1	1	1	0	1.31579	0	0
2569437	-0.0177774	0.0201521	-0.039054	442	452	arch	k__Archaea;	p__Crenarchaeota;	c__MCG;	o__pGrfC26;	f__;	g__; s__	1	1	0.561863	1	0.709097	0.576359	0	2.15789	0	0.0555556
2569435	-0.0330463	0.0174965	-0.0247384	288	493	arch	k__Archaea;	p__Crenarchaeota;	c__MCG;	o__pGrfC26;	f__;	g__; s__	1	1	1	1	0.614898	1	2.15385	6.21053	0	2.83333
253964	-0.017442	-0.0147145	-0.0195523	452	547	arch	k__Archaea;	p__Euryarchaeota;	c__Methanomicrobia;	o__Methanocellales;	f__Methanocellaceae;	g__Methanocella; s__	0.29623	1	1	0.29623	0.381872	1	0.0769231	2.15789	11.25	0.388889
252853	-0.0116674	-0.0294298	0.0174378	595	296	arch	k__Archaea;	p__Crenarchaeota;	c__Thaumarchaeota;	o__Nitrososphaerales;	f__Nitrososphaeraceae;	g__Candidatus Nitrososphaera;	1	0.924991	0.889674	1	1	1	0	0.526316	0.875	40.8333
249243	-0.0198426	0.0279245	-0.000997408	413	307	arch	k__Archaea;	p__Euryarchaeota;	c__Methanomicrobia;	o__Methanocellales;	f__Methanocellaceae;	g__Methanocella; s__	1	1	1	1	1	1	1.53846	1.68421	0	0
243000	-0.0213014	0.0259681	-0.0329506	397	343	arch	k__Archaea;	p__Euryarchaeota;	c__Methanomicrobia;	o__Methanocellales;	f__Methanocellaceae;	g__Methanocella; s__	1	1	0.168825	1	0.335813	0.328203	0.461538	5.21053	0	0
242577	-0.0505768	0.0861115	0.0872897	165	18	bact	k__Bacteria;	p__Actinobacteria;	c__Actinobacteria;	o__Actinomycetales;	f__ACK-M1;	g__; s__	0.880618	5.03419e-19	0.416608	2.88557e-15	0.624351	1.8019e-17	294.769	50.7895	28.25	24.8889
238101	-0.0227801	-0.00696556	-0.0273986	377	613	arch	k__Archaea;	p__Euryarchaeota;	c__Methanomicrobia;	o__Methanomicrobiales;	f__Methanoregulaceae;	g__Candidatus Methanoregula;	0.0787041	1	1	0.0993645	0.211372	1	0.461538	3.15789	12.375	0.333333
237857	-0.037863	0.0545558	-0.0226163	246	102	arch	k__Archaea;	p__Euryarchaeota;	c__Methanomicrobia;	o__Methanomicrobiales;	f__;	g__; s__	1	0.401227	0.0340339	1	0.484028	1	34.3077	50.1053	15	0
232319	-0.081278	0.0240993	0.00740109	3	375	bact	k__Bacteria;	p__Proteobacteria;	c__Betaproteobacteria;	o__Burkholderiales;	f__Comamonadaceae;	g__; s__	0.00036425	0.000676118	0.0111744	0.436119	0.172417	0.402762	164.385	143.105	180.5	96
219508	-0.0212209	0.00239417	-0.000617608	398	649	arch	k__Archaea;	p__[Parvarchaeota];	c__[Micrarchaea];	o__[Micrarchaeles];	f__;	g__; s__	1	1	1	1	1	1	1.38462	1.84211	0	2.05556
2194872	-0.0774823	0.0131807	0.0518929	10	566	bact	k__Bacteria;	p__Proteobacteria;	c__Betaproteobacteria;	o__Burkholderiales;	f__Oxalobacteraceae;	g__; s__	0.00346802	1.01786e-05	0.0488305	0.291873	1.01786e-05	3.86126e-09	411	168.421	368	236.889
216453	-0.0263633	-0.0431396	0.034086	338	165	arch	k__Archaea;	p__Crenarchaeota;	c__Thaumarchaeota;	o__Cenarchaeales;	f__SAGMA-X;	g__; s__	0.138027	0.151626	0.0301676	1	1	1	1.46154	0	0	7.5
204914	-0.0219615	-0.0280385	-0.0145616	387	306	arch	k__Archaea;	p__Euryarchaeota;	c__Methanobacteria;	o__Methanobacteriales;	f__WSA2;	g__; s__	0.00905243	1	1	0.0157529	0.0056636	1	0.923077	0	11.25	0.611111
2033299	-0.0500669	-0.0242256	-0.0312453	169	373	bact	k__Bacteria;	p__Proteobacteria;	c__Gammaproteobacteria;	o__Alteromonadales;	f__[Chromatiaceae];	g__Rheinheimera; s__	1	0.0835493	1	0.475674	1	0.0603259	3.38462	150.211	112.25	140.833
202758	-0.0267865	-0.0199773	0.0385342	333	454	arch	k__Archaea;	p__[Parvarchaeota];	c__[Parvarchaea];	o__WCHD3-30;	f__;	g__; s__	0.491438	1	0.264491	0.886263	1	0.886263	21.3846	1.63158	0	31.7222
2026695	-0.074049	-0.044141	-0.0172225	19	157	bact	k__Bacteria;	p__Proteobacteria;	c__Betaproteobacteria;	o__Burkholderiales;	f__Comamonadaceae;	g__Hydrogenophaga; s__	0.417171	0.000397086	0.417171	0.00027504	0.141221	0.0104745	28.3077	80.3684	119.625	99.5556
2022269	-0.0540097	0.0136785	-0.0679976	135	556	bact	k__Bacteria;	p__Proteobacteria;	c__Betaproteobacteria;	o__Burkholderiales;	f__Comamonadaceae;	g__; s__	0.661697	0.22302	0.003671	0.661697	0.00647337	2.57968e-05	3.53846	134.316	34.875	50.6111
201639	-0.0290669	0.0181389	-0.0565781	314	484	arch	k__Archaea;	p__Euryarchaeota;	c__Thermoplasmata;	o__E2;	f__[Methanomassiliicoccaceae];	g__; s__	0.502414	1	0.179118	0.502414	1	0.231908	0	3.05263	2.75	0
201309	-0.0381579	0.0123633	-0.043476	242	575	arch	k__Archaea;	p__Euryarchaeota;	c__Thermoplasmata;	o__E2;	f__CCA47;	g__; s__	1	1	0.139024	1	0.573223	0.139024	1.15385	8.36842	3	1.88889
201281	-0.0128378	0.0217754	0.0420647	536	421	arch	k__Archaea;	p__[Parvarchaeota];	c__[Parvarchaea];	o__WCHD3-30;	f__;	g__; s__	1	0.949016	1	0.949016	1	0.674346	6.61538	0	0.125	1.11111
200845	-0.0177056	-0.0170377	-0.00821541	445	499	arch	k__Archaea;	p__[Parvarchaeota];	c__[Micrarchaea];	o__[Micrarchaeles];	f__;	g__; s__	0.0827414	1	1	0.246923	0.0827414	1	2.07692	0.0526316	10.125	0
200010	-0.0230866	0.000698109	-0.0335787	372	665	arch	k__Archaea;	p__Euryarchaeota;	c__Thermoplasmata;	o__E2;	f__[Methanomassiliicoccaceae];	g__; s__	0.573652	1	0.682754	0.573652	1	0.682754	0	1.84211	2.875	0.0555556
199955	-0.0176505	0.0274538	-0.0388254	446	319	arch	k__Archaea;	p__Euryarchaeota;	c__Thermoplasmata;	o__E2;	f__TMEG;	g__; s__	1	1	0.403559	1	0.603133	0.468225	0	6.42105	0	0
190020	-0.0113979	-0.0233721	0.0141549	607	390	arch	k__Archaea;	p__Crenarchaeota;	c__Thaumarchaeota;	o__Cenarchaeales;	f__SAGMA-X;	g__; s__	1	1	1	1	1	1	0	0	0	1.33333
1707175	-0.0127527	-0.0147587	-0.0155711	545	544	arch	k__Archaea;	p__Crenarchaeota;	c__MCG;	o__;	f__;	g__; s__	0.148922	1	1	0.148922	0.148922	1	0	0.0526316	2.875	0
1651527	-0.0135946	0.0135907	-0.0307369	514	562	arch	k__Archaea;	p__Crenarchaeota;	c__MCG;	o__pGrfC26;	f__;	g__; s__	1	1	1	1	1	1	0	1.78947	0	0.111111
1651526	-0.0414232	0.0125127	-0.0212771	229	574	arch	k__Archaea;	p__Crenarchaeota;	c__MCG;	o__pGrfC26;	f__;	g__; s__	0.765515	1	1	1	0.254571	0.508053	4.15385	13.1579	0	8.44444
16284	-0.0248911	-0.00112872	0.0134615	356	662	arch	k__Archaea;	p__Crenarchaeota;	c__MBGB;	o__;	f__;	g__; s__	1	1	1	1	1	1	6.53846	5.10526	1.375	6.55556
158026	-0.0213403	0.0218933	0.0210584	396	417	arch	k__Archaea;	p__Euryarchaeota;	c__Thermoplasmata;	o__E2;	f__CCA47;	g__; s__	1	1	1	1	1	1	12.9231	6.36842	2.875	3.55556
153559	-0.0340615	0.0914888	0.109862	278	9	bact	k__Bacteria;	p__Proteobacteria;	c__Betaproteobacteria;	o__Rhodocyclales;	f__Rhodocyclaceae;	g__C39; s__	1	2.499e-21	1	1.63259e-17	1	1.7522e-21	4112.85	14.3684	14.625	17.8333
1533629	-0.0126858	0.0150216	-0.0258966	549	540	arch	k__Archaea;	p__Euryarchaeota;	c__Thermoplasmata;	o__E2;	f__DHVEG-1;	g__; s__	1	1	1	1	1	1	0	2.05263	0	0
150491	-0.0821148	-0.00311835	-0.00476658	2	641	bact	k__Bacteria;	p__Proteobacteria;	c__Betaproteobacteria;	o__Burkholderiales;	f__Comamonadaceae;	g__; s__	0.181906	0.601059	0.601059	0.0583881	0.601059	0.203304	129.231	170.579	198.5	146.056
144537	-0.0216194	0.0387201	-0.00707395	392	206	arch	k__Archaea;	p__Crenarchaeota;	c__MCG;	o__pGrfC26;	f__;	g__; s__	1	1	1	1	1	1	2.61538	2.36842	0	0.0555556
144364	-0.0245648	0.000703773	0.0187198	362	664	arch	k__Bacteria;	p__Bacteroidetes;	c__[Saprospirae];	o__[Saprospirales];	f__Chitinophagaceae;	g__; s__	1	1	1	1	1	1	2.53846	2.10526	0.125	3.66667
141143	-0.0699048	-0.0099149	-0.00985741	34	600	bact	k__Bacteria;	p__Cyanobacteria;	c__Chloroplast;	o__Cryptophyta;	f__;	g__; s__	0.00437365	0.00594435	1	1	0.00594435	0.00735494	58.2308	138.263	38.875	145.389
138956	-0.0301777	0.0120672	-0.0304311	306	577	arch	k__Archaea;	p__Crenarchaeota;	c__MCG;	o__;	f__;	g__; s__	1	1	1	1	0.457052	0.367923	0.307692	6.10526	0	3.11111
137954	-0.025518	-0.051749	0.0336726	347	119	arch	k__Archaea;	p__Crenarchaeota;	c__Thaumarchaeota;	o__Cenarchaeales;	f__Cenarchaeaceae;	g__; s__	0.256142	0.16376	0.0647804	1	1	1	4.84615	0.578947	4.5	52.8333
124653	-0.0759288	0.0269321	0.0565865	15	330	bact	k__Bacteria;	p__Proteobacteria;	c__Betaproteobacteria;	o__Burkholderiales;	f__Comamonadaceae;	g__Limnohabitans; s__	0.000253035	0.00161002	0.0256629	1.80226e-08	0.0256629	1.59137e-06	182.077	92.9474	46.875	125.167
1211442331696163	-0.0553821	0.0692644	0.0976385	126	56	23SrDNA	NA	NA	Cryptophyta	Cryptomonadales	Cryptomonadaceae	Cryptomonas marssonii	0.029798	1.3596e-16	0.248546	8.79488e-17	0.248546	1.96687e-18	85.5385	14.2632	4.75	21.1667
12114255021287380	-0.0585912	0.0702486	-0.0578219	98	52	23SrDNA	NA	NA	Cryptophyta	Pyrenomonadales	Pyrenomonadaceae	Rhodomonas salina	0.812877	0.0762841	3.98765e-10	0.0832943	1.04154e-07	1.90655e-05	1.53846	4.05263	0.25	0.388889
12114221042067036	-0.0225431	-0.0103071	-0.0281588	380	598	FungusITS	Fungi	Ascomycota	Sordariomycetes	Hypocreales	Ophiocordycipitaceae	Ophiocordyceps robertsii	0.137472	1	0.888295	0.155216	0.519974	0.888295	0	4.31579	12.375	0
1211420386574913	-0.0109938	-0.0258889	0.0129233	622.5	344.5	FungusITS	Fungi	Ascomycota	Leotiomycetes	Helotiales	NA	Vestigium trifidum	1	1	1	1	1	1	0	0	0	0.277778
1211416839259621	-0.0418945	0.0246389	0.0152478	224	364	23SrDNA	NA	NA	Cryptophyta	Cryptomonadales	Cryptomonadaceae	Cryptomonas curvata	0.0746807	0.0746807	0.635765	0.689869	0.297086	0.326449	2.23077	0.947368	2.625	0.222222
12114141732269160	-0.0656711	0.00708101	0.0171219	55	612	Diatom18S	NA	NA	Chrysophyceae	Chromulinales	Chromulinaceae	Uroglena sp. CCMP2768	1	1	1	1	1	1	4.92308	4.31579	4.5	5.11111
12114140722302472	-0.0558996	0.0733443	-0.0542619	122	45	23SrDNA	NA	NA	Cryptophyta	Pyrenomonadales	Pyrenomonadaceae	Rhodomonas salina	0.360735	0.0206319	3.26866e-08	0.360735	0.000236376	0.00392221	3.07692	6.57895	1.375	0.222222
1211375621005667	-0.0314721	-0.0310511	-0.0218775	295	280	23SrDNA	NA	Bacillariophyta	Bacillariophyceae	NA	Bacillariaceae	Nitzschia sp. BOLD:AAX5147	0.064912	0.945402	0.981534	0.0151665	0.0368406	0.981534	0	0.263158	1.5	0.388889
1211359972279711	-0.00997486	0.0237864	0.0255115	647	380	FungusITS	Fungi	Ascomycota	Dothideomycetes	Capnodiales	Mycosphaerellaceae	Zymoseptoria verkleyi	1	0.647716	1	0.783897	1	0.647716	2.07692	0	0	0
1211332731564762	-0.0542534	0.00453702	-0.0220929	134	631	23SrDNA	NA	Bacillariophyta	Coscinodiscophyceae	Melosirales	Melosiraceae	Melosira varians	1	1	0.683294	1	0.572388	0.194735	0.769231	2.36842	1	1.44444
12113243511652016	-0.0192724	-0.0388225	0.0215033	425	203	FungusITS	Fungi	Ascomycota	NA	NA	NA	Anguillospora longissima	0.394922	0.244976	0.167963	1	1	1	1.46154	1	2.375	36.3333
121132079382035	-0.0328164	-0.0404696	-0.0206265	290	187	FungusITS	Fungi	Ascomycota	Dothideomycetes	Capnodiales	Teratosphaeriaceae	Xenoteratosphaeria jonkershoekensis	0.000919025	1	1	0.00027466	0.000378292	1	0	0.526316	5.625	0.888889
12113181232005188	-0.0127519	-0.0136108	-0.00806935	546	561	Diatom18S	NA	NA	Chrysophyceae	Chromulinales/NA	Chromulinaceae/NA	Ochromonas sp. LO134-25/Ochromonas sp. LO128-158/Ochromonas sp. LO128-108/Ochromonas sp. LO128-160/Ochromonas sp. LO128-162/Ochromonas sp. LO128-157/Ochromonas sp. LO134-23/Chrysophyceae sp. CCMP2296/Ochromonas sp. LO128-155/Ochromonas sp. LO134-15/Ochromonas sp. LO128-159/Ochromonas sp. LO134-4/Ochromonas sp. LO128-161	0.148989	1	1	0.156061	0.156061	1	0.0769231	0.315789	6.375	0
12113175961105660	-0.0645036	-0.0381851	-0.0375013	58	210	23SrDNA	NA	Bacillariophyta	Bacillariophyceae	NA	Bacillariaceae	Nitzschia sp. BOLD:AAO7110	0.0167096	0.0423475	0.810762	7.08486e-05	0.021083	0.0341194	0.538462	2.31579	4.625	2.16667
1211316416772911	-0.0661058	-0.0422322	0.0119171	52	176	23SrDNA	NA	Bacillariophyta	Bacillariophyceae	Naviculales	Naviculaceae/Sellaphoraceae	Fistulifera pelliculosa/Sellaphora sp. KME-2009a/Sellaphora auldreekie	0.00588398	0.317788	0.0498258	0.000328933	1.2762e-05	0.418873	1.76923	1.26316	5.125	2.66667
12113144442181436	-0.0209043	-0.0430593	0.0232151	403	167	FungusITS	Fungi	Ascomycota	Sordariomycetes	Chaetosphaeriales	Chaetosphaeriaceae	Dictyochaeta simplex	0.19003	0.107595	0.0683802	1	1	1	0	0	0	0.555556
1211312489631279	-0.0102401	0.0275752	0.0398571	642.5	314.5	FungusITS	Fungi	NA	NA	NA	NA	fungal sp. NLEndoHerit_029_2008N4-30-2C	1	0.647716	1	0.783897	1	0.647716	1.23077	0	0	0
12113118811616832	-0.0230217	-0.0440761	-0.0012662	374	158	FungusITS	Fungi	Basidiomycota	Tremellomycetes	Tremellales	NA	Cryptococcus sp. APSS 870	1	1	1	1	1	1	0.230769	0.157895	1.875	1.16667
1211272771483411	-0.0731663	0.012929	0.043355	24	568	Diatom18S	NA	NA	Chrysophyceae	Chromulinales	Chromulinaceae	Uroglena sp. CCMP2768	1.69803e-05	0.851598	0.0612478	2.26941e-05	0.00497764	0.0612478	24.1538	16.6842	4.125	23.5556
121126906934170	-0.0249784	-0.0375953	0.00262232	355	216	Diatom18S	NA	NA	Chrysophyceae	Chromulinales	Paraphysomonadaceae	Paraphysomonas butcheri	0.980156	0.980156	0.980156	0.398689	0.389354	0.981762	0.230769	0.263158	3.375	1.77778
1211262671704030	-0.0642464	-0.00714957	0.0357627	61	611	23SrDNA	NA	NA	Cryptophyta	Cryptomonadales	Cryptomonadaceae	Cryptomonas curvata	0.100364	0.943247	0.296803	0.351211	0.943247	0.943247	2.76923	2	1.125	3.33333
1211249751575111	-0.0442674	0.0179925	0.0114239	208	489	23SrDNA	NA	Bacillariophyta	Bacillariophyceae	Naviculales	Phaeodactylaceae/Sellaphoraceae	Phaeodactylum tricornutum/Sellaphora auldreekie/Sellaphora sp. KME-2009a	0.535819	1	1	0.518166	0.535819	1	1.07692	0.947368	0	0.888889
1211228062166422	-0.0378147	0.0333858	0.0133072	247	251	23SrDNA	Viridiplantae	Chlorophyta	Trebouxiophyceae	Microthamniales	NA	Trebouxia sp. TR-9	1	0.488225	1	1	1	1	6.23077	3.84211	2.875	1.61111
12112247691479086	-0.043979	0.0843303	0.0258622	214	22	23SrDNA	NA	NA	Cryptophyta	Cryptomonadales	Cryptomonadaceae	Cryptomonas obovata	0.901211	0.000160006	0.017846	0.00163958	0.0537348	0.1174	3.61538	2.15789	0	0.111111
12112181781387160	-0.0117809	-0.0271327	0.0153523	587	327	Diatom18S	NA	NA	Chrysophyceae	Chromulinales	Chromulinaceae	Uroglena sp. CCMP2768	1	1	1	1	1	1	0	0	0	8
1211141061443641	-0.037732	-0.0192491	-0.0159507	248	466	FungusITS	Fungi	NA	NA	NA	NA	fungal sp. NLEndoHerit_029_2008N4-30-2C	1	0.650717	1	1	1	0.867442	0.0769231	0.894737	0.875	1.05556
121112398062644	-0.0439805	0.0203235	-0.0573551	213	449	23SrDNA	NA	Bacillariophyta	Bacillariophyceae	Naviculales	Naviculaceae	Navicula cf. perminuta	0.0710352	1	0.00937118	0.184833	1	0.0698374	0.307692	1.57895	1.5	0.0555556
12111228451334016	-0.00978523	0.0248227	0.0264226	653.5	360.5	FungusITS	Fungi	Ascomycota	Dothideomycetes	Capnodiales	Teratosphaeriaceae	Pseudoteratosphaeria perpendicularis	1	0.647716	1	0.783897	1	0.647716	15	0	0	0
12111210852173910	-0.048399	0.0304947	-0.052081	182	288	Diatom18S	NA	NA	Chrysophyceae	Chromulinales	Paraphysomonadaceae	Paraphysomonas butcheri	1	1	0.00891915	1	0.179658	0.03233	1.46154	5.84211	2.125	1.11111
1211120808200992	-0.00896829	0.0242768	0.029305	664	371	FungusITS	Fungi	Ascomycota	Saccharomycetes	Saccharomycetales	NA	Saccharomycetales sp. LM432/Saccharomycetales sp. LM382	1	0.647716	1	0.783897	1	0.647716	3	0	0	0
12111206571849184	-0.0128286	0.0157337	-0.0268921	537.5	524.5	FungusITS	Fungi	Ascomycota	Sordariomycetes	Calosphaeriales	Calosphaeriaceae	Togninia sp. CBS 122684	1	1	1	1	1	1	0	0.210526	0	0
1211116988757115	-0.0530164	0.0627463	0.100159	148	73	Diatom18S	NA	NA	Chrysophyceae	Chromulinales	Chromulinaceae	Uroglena sp. CCMP2768	0.815475	2.20842e-17	0.147882	2.86708e-14	0.376102	6.18389e-20	128.538	11.5789	23.875	26.0556
12111132051903212	-0.0498367	-0.0411324	0.0170461	171	181	23SrDNA	NA	NA	Cryptophyta	Cryptomonadales	Cryptomonadaceae	Cryptomonas marssonii	2.48589e-11	0.605726	0.0241661	5.50872e-10	1.7235e-14	0.0162259	7.53846	0.578947	31.25	6.27778
12111129752726062	-0.016558	-0.0284229	-0.0130723	466	303	FungusITS	Fungi	Ascomycota	Sordariomycetes	Calosphaeriales	NA/Calosphaeriaceae	Calosphaeriales sp. ICMP 17422/Togninia sp. CBS 122685	0.0164472	1	1	0.0209623	0.0164472	1	0.0769231	0	6.5	0
12111116312334316	-0.0422504	-0.0510117	0.0166937	223	125	Diatom18S	NA	NA	Chrysophyceae	NA	NA	Spumella-like flagellate JBAS36	0.291292	0.526695	0.274677	0.0751083	0.0158732	0.581447	1.15385	0.473684	5	2.55556
12111105842181496	-0.0713688	-0.0185293	-0.0399267	29	478	Diatom18S	NA	NA	Chrysophyceae	Chromulinales	Chromulinaceae	Spumella-like flagellate JBNA46	0.187096	0.000284387	0.244036	0.178381	0.0432317	6.50285e-06	2.15385	12.9474	6.875	10.8333
1211099482428942	-0.00891285	0.0330863	0.042304	666.5	257.5	FungusITS	Fungi	Ascomycota	Sordariomycetes	Coniochaetales	Coniochaetaceae	Lecythophora sp. NG_p46	1	0.647716	1	0.783897	1	0.647716	0.384615	0	0	0
121109271458528	-0.0187712	0.00486046	-0.0204848	427	628	Diatom18S	NA	NA	Chrysophyceae	Chromulinales	Paraphysomonadaceae	Paraphysomonas butcheri	1	1	1	1	1	1	0.0769231	1.26316	0.125	0.555556
1211058391341582	-0.0168985	-0.047288	0.019652	458	136	23SrDNA	NA	Bacillariophyta	Bacillariophyceae	Naviculales	Phaeodactylaceae	Phaeodactylum tricornutum	0.425681	0.302791	0.231108	1	1	1	0	0	0	0.777778
121105738875936	-0.0111468	-0.0158204	-0.00571264	615.5	519.5	Diatom18S	NA	NA	Chrysophyceae	Chromulinales	Chromulinaceae	Uroglena sp. CCMP2768	0.141466	1	1	0.141466	0.141466	1	0	0	38.125	0
12110152212411960	-0.0210522	0.0224967	0.0293839	400	406	FungusITS	Fungi	Ascomycota	Dothideomycetes	Pleosporales	Leptosphaeriaceae	Leptosphaeriaceae sp. IBL 03163	1	0.867641	1	1	1	1	0.846154	0.210526	0.375	0.111111
12110149982040510	-0.0408265	0.00368395	-0.0299011	231	638	Diatom18S	NA	NA	Chrysophyceae	Chromulinales	Chromulinaceae	Uroglena sp. CCMP2768	1	1	0.766634	1	1	0.387181	0.692308	3.21053	1.625	1.44444
12110133202635762	-0.0237602	-0.025644	0.00515428	366	349	Diatom18S	NA	NA	Chrysophyceae	Chromulinales	Chromulinaceae	Uroglena sp. CCMP2768	1	1	1	1	0.514317	1	0.0769231	0	0.25	0.111111
12110107961301182	-0.0201122	-0.0326362	0.00380067	409	265	23SrDNA	NA	Bacillariophyta	Coscinodiscophyceae/Bacillariophyceae	NA/Naviculales	Thalassiosiraceae/Phaeodactylaceae	Thalassiosira pseudonana/Phaeodactylum tricornutum	1	0.813416	1	1	1	1	0	0.210526	0.125	0.611111
1210989122432215	-0.0484757	0.0454817	-0.0714184	180	151	23SrDNA	NA	NA	Cryptophyta	Pyrenomonadales	Chroomonadaceae	Chroomonas sp. HBI 3577x	1	1	7.02906e-07	1	1.73603e-05	1.20471e-06	0.153846	2.36842	0.125	0.277778
1210927021955211	-0.0302089	0.0339711	-0.0503218	305	247	FungusITS	Fungi	Basidiomycota	Tremellomycetes	Tremellales	NA	Cryptococcus sp. CBS 12710	1	1	0.0086882	1	0.0415714	0.0169454	1.30769	40.5263	0.75	1.27778
12109207852106446	-0.0146576	0.0157306	-0.0247795	489	526	FungusITS	Fungi	Ascomycota	Saccharomycetes	Saccharomycetales	Pichiaceae	Pichia fermentans	1	1	0.80455	1	1	0.851266	0	9.73684	0.875	0
12109204451214328	-0.0467303	0.0525739	-0.0920266	192	114	Diatom18S	NA	NA	Chrysophyceae	Chromulinales	Paraphysomonadaceae	Paraphysomonas butcheri	1	1	5.31393e-10	1	8.10992e-07	2.94571e-09	0	6.84211	0.5	0.166667
12109173182423660	-0.0272155	0.0715375	0.0826186	327	49	Diatom18S	NA	NA	Chrysophyceae	NA	NA	Spumella-like flagellate JBAF33	1	2.44893e-06	1	9.43573e-05	1	2.32338e-06	9.07692	0	0	0
1210916879254811	-0.046448	0.0775154	-0.0237601	196	35	Diatom18S	NA	NA	Chrysophyceae	NA	NA	Spumella-like flagellate JBAS36	1	0.0126658	0.000790825	0.0461853	0.0110541	1	5.46154	6.57895	0	0
1210888402240447	-0.0133675	0.0119791	-0.0221084	520	581	FungusITS	Fungi	Ascomycota	Sordariomycetes	Calosphaeriales	Calosphaeriaceae	Togninia sp. CBS 122684	1	1	1	1	1	1	0	0.789474	0	0
1210838951582810	-0.0246935	-0.0344956	0.000605805	360	243	Diatom18S	NA	NA	Chrysophyceae	Chromulinales	Paraphysomonadaceae	Paraphysomonas bandaiensis	1	0.91765	0.982436	0.91765	0.982436	1	0.153846	10.0526	43.75	37.0556
12108274711105090	-0.0580051	-0.0890116	0.0159317	104	13	23SrDNA	NA	Bacillariophyta	Coscinodiscophyceae	NA	Thalassiosiraceae	Thalassiosira pseudonana	0.00171771	4.64962e-10	1.22409e-08	0.0127911	0.158674	0.158674	1.07692	10.8421	23.375	49.8889
12108207882576326	-0.0475256	-0.0528436	0.0058803	188	110	23SrDNA	NA	Bacillariophyta	Bacillariophyceae	Naviculales	Naviculaceae	Navicula cryptocephala	0.98356	0.054905	0.306373	0.843966	0.98356	0.98356	0.230769	0.789474	1.125	1.77778
1210814380117476	-0.0111438	0.0135381	-0.0184536	619	564	Diatom18S	NA	NA	Raphidophyceae	Chattonellales	Vacuolariaceae	Merotricha bacillata/Vacuolaria virescens	1	1	1	1	1	1	0	7.89474	0.125	0
12108138181982628	-0.0183541	-0.0117335	-0.00656918	435	584	FungusITS	Fungi	Ascomycota	Dothideomycetes	Pleosporales	Lophiostomataceae	Lophiostoma cynaroidis	1	1	1	1	1	1	0	3.63158	0	4.77778
12108132451985720	-0.0132791	-0.0229677	-0.00947562	521	396	23SrDNA	NA	Bacillariophyta	Bacillariophyceae	NA	Bacillariaceae	Nitzschia sp. BOLD:AAX5147	0.161863	1	1	0.161863	0.14579	1	0	0	1.25	0.0555556
12108123051858188	-0.019282	0.0365826	-0.0128633	424	224	FungusITS	Fungi	Ascomycota	Sordariomycetes	Calosphaeriales	Calosphaeriaceae	Togninia sp. CBS 122684/Togninia sp. CMW 22119	1	1	1	1	1	1	0.384615	0.578947	0	0
1210737431945960	-0.0625338	-0.0556861	0.00516022	76	96	23SrDNA	NA	Bacillariophyta	Bacillariophyceae	NA	Bacillariaceae	Tryblionella compressa/Tryblionella constricta	0.399027	0.000251118	0.00641411	0.137555	0.399027	0.399027	0.846154	2.15789	3.375	5.05556
1210731161365689	-0.0383964	-0.0568373	-0.018826	240	93	Diatom18S	NA	NA	Chrysophyceae	Chromulinales	Paraphysomonadaceae	Paraphysomonas butcheri	1.18462e-08	0.544403	0.544403	1.04076e-09	5.30197e-10	0.739169	0	0.421053	12.25	1.72222
12107250081226458	-0.0533606	0.0205466	-0.0647337	141	447	23SrDNA	NA	Bacillariophyta	Bacillariophyceae	Naviculales	Sellaphoraceae	Sellaphora sp. KME-2009a/Sellaphora auldreekie	0.108503	0.977129	0.00202696	0.108503	0.977129	0.00344562	0.384615	2.47368	2	0.444444
12107242032076352	-0.0657624	-0.0146285	-0.0364762	54	548	23SrDNA	NA	Bacillariophyta	Coscinodiscophyceae	Melosirales	Melosiraceae	Melosira tropica	0.364136	0.013852	0.594993	0.594993	0.0898982	0.000942877	0.692308	3.57895	1.625	2.94444
12107224811787260	-0.0494385	0.0569997	-0.0332069	176	92	23SrDNA	NA	NA	Cryptophyta	Cryptomonadales	Cryptomonadaceae	Cryptomonas ovata	0.835084	0.280677	0.00428954	0.835084	0.212934	0.491106	1.38462	2.26316	0.75	0.222222
12107223662039836	-0.019394	-0.0398908	0.0186805	422	194	Diatom18S	NA	NA	Chrysophyceae	Chromulinales	Chromulinaceae	Cyclonexis annularis	1	1	0.844571	1	1	1	0.0769231	0	1.375	1.77778
12107213131125912	-0.0144142	-0.0214918	-0.0146537	496	427	FungusITS	Fungi	NA	NA	NA	NA	fungal sp. NLEndoHerit_029_2008N4-30-2C	0.145692	1	1	0.184983	0.145692	1	0.0769231	0	1.25	0
1210717816421795	-0.0433897	-0.0604786	-0.0217947	217	80	23SrDNA	NA	Bacillariophyta	Coscinodiscophyceae	NA	Thalassiosiraceae	Thalassiosira pseudonana	3.21789e-22	0.181059	0.11123	1.05334e-22	4.1527e-24	0.833857	0.307692	0.210526	10.125	1.11111
12107177962680454	-0.0464327	0.0717786	0.0762208	197	48	23SrDNA	NA	NA	Cryptophyta	Cryptomonadales	Cryptomonadaceae	Cryptomonas obovata/Cryptomonas curvata	0.802254	8.89522e-09	0.949628	4.63918e-05	0.949628	3.29047e-08	2.46154	0.368421	0.625	0.222222
12107117862685456	-0.0259111	-0.0358244	0.0184097	343	232	23SrDNA	NA	NA	Cryptophyta	Pyrenomonadales	Pyrenomonadaceae	Rhodomonas salina	0.308644	0.208168	0.208168	1	1	1	0.538462	0.842105	0.5	5.44444
12107101192476256	-0.031151	0.0534279	0.0697941	296	108	Diatom18S	NA	NA	Chrysophyceae	Chromulinales	Chromulinaceae	Uroglena sp. CCMP2768	1	0.00132987	1	0.0029008	1	0.000609158	4.23077	0.263158	0	0.5
12106272571511416	-0.0629491	-0.0162801	0.0170144	73	511	23SrDNA	Viridiplantae	Chlorophyta	Chlorophyceae	Chlamydomonadales	Chlamydomonadaceae	Chlamydomonas reinhardtii	0.18395	0.304876	0.612618	1	0.819379	1	1.07692	1.36842	0.75	2
12106254201565656	-0.0137167	0.0158314	-0.0315295	509	517	FungusITS	Fungi	Ascomycota	Dothideomycetes	Capnodiales	NA	Microcyclospora malicola	1	1	0.983839	1	1	1	0	5.31579	0	0
12106253501297116	-0.00896829	0.0242768	0.029305	662.5	369.5	FungusITS	Fungi	Ascomycota	Dothideomycetes	Capnodiales	Mycosphaerellaceae	Zymoseptoria tritici	1	0.647716	1	0.783897	1	0.647716	0.769231	0	0	0
12106225882523088	-0.0142942	0.0191275	0.0234913	499	469	Diatom18S	NA	NA	Chrysophyceae	NA	NA	Chrysophyceae sp. CCMP2296	1	0.78368	1	1	1	0.78368	11.0769	0.473684	4.125	0.944444
12106222462402360	-0.055658	-0.000306794	0.0697703	123	668	Diatom18S	NA	NA	Chrysophyceae	Chromulinales	Chromulinaceae	Uroglena sp. CCMP2768	0.715504	0.344502	0.0640628	0.715504	0.0786492	0.00127006	7.30769	1.10526	5.5	4.77778
12106209331095332	-0.0150643	0.0231923	0.0385275	483	393	Diatom18S	NA	NA	Chrysophyceae	NA	NA	Spumella-like flagellate JBAF33	1	0.270721	1	0.527434	1	0.270721	2.92308	0.0526316	0.25	0.0555556
12106204801472812	-0.0371529	-0.0528578	-0.0181568	253	109	23SrDNA	NA	NA	Cryptophyta	Cryptomonadales	Cryptomonadaceae	Cryptomonas marssonii	2.22084e-11	0.974458	0.974458	8.4139e-12	2.30955e-12	0.974458	0.0769231	0.210526	6.75	0.666667
1210619917897334	-0.0353928	-0.024318	-0.0299719	264	368	FungusITS	Fungi	Ascomycota	Sordariomycetes	Diaporthales	NA	Valsaria insitiva	0.0996296	0.854242	0.854242	0.0308751	0.194063	0.620571	0	0.263158	0.75	0.166667
12106196131034172	-0.05775	0.0949519	0.0310284	109	5	23SrDNA	NA	NA	Cryptophyta	Cryptomonadales	Cryptomonadaceae	Cryptomonas ovata	0.948414	1.42866e-10	3.02069e-05	5.66581e-08	0.00073789	0.000682434	23.5385	13.5263	2.25	2.05556
12106150821245420	-0.0643781	-0.0391136	-0.0189494	59	200	23SrDNA	NA	Bacillariophyta	Coscinodiscophyceae	NA	Thalassiosiraceae	Thalassiosira oceanica/Thalassiosira pseudonana	1	0.00293257	0.591351	0.0665453	1	0.0665453	0.384615	1.78947	2.125	2.44444
12106143141596322	-0.0230202	-0.00359287	-0.0243726	375	639	FungusITS	Fungi	Ascomycota	Dothideomycetes	Pleosporales	Leptosphaeriaceae	Leptosphaeriaceae sp. IBL 03163	1	1	1	1	1	1	0	0.157895	0.125	0.0555556
12105262172074580	-0.0671857	-0.00410174	0.0158443	45	636	Diatom18S	NA	NA	Chrysophyceae	Chromulinales	Paraphysomonadaceae	Paraphysomonas butcheri	0.000955039	0.210147	0.838941	0.0698966	0.00060887	0.20781	11.2308	6.52632	19	7
12105260101046062	-0.0494422	-0.0194787	-0.0356563	175	462	23SrDNA	NA	NA	Cryptophyta	Cryptomonadales	Cryptomonadaceae	Cryptomonas pyrenoidifera/Cryptomonas marssonii	8.31224e-11	0.682581	0.139327	1.3286e-09	1.58745e-08	0.307492	1.84615	4.21053	17.625	1.16667
12105230182333378	-0.0587016	0.00284494	0.0545571	95	643	23SrDNA	NA	Bacillariophyta	Coscinodiscophyceae	NA	Thalassiosiraceae	Thalassiosira oceanica	0.0139637	0.735921	0.081864	0.0123833	0.341574	0.0763661	2.76923	1.26316	0.25	2.55556
12105208211232816	-0.0473306	-0.0206852	-0.0554527	189	445	23SrDNA	NA	Bacillariophyta	Coscinodiscophyceae	Melosirales	Melosiraceae	Melosira varians	4.28208e-06	0.472134	0.0970909	1.81706e-06	0.000702864	0.03824	0	1.36842	3.875	0.388889
12105201192177488	-0.0194703	0.0173431	-0.0396414	419	495	FungusITS	Fungi	Ascomycota	Dothideomycetes	Pleosporales	Pleosporaceae	Pleosporaceae sp. 1 ICMP 18944	1	1	0.667118	1	1	0.723624	0	0.315789	0.125	0
12105183311613788	-0.0535782	0.0602735	-0.0727422	139	81	23SrDNA	NA	NA	Cryptophyta	Cryptomonadales/Pyrenomonadales	Cryptomonadaceae/Chroomonadaceae	Cryptomonas ovata/Chroomonas sp. HBI 3577x	0.833627	0.833627	3.28567e-10	0.833627	5.17503e-08	9.20359e-08	0.923077	4.73684	0.125	0.388889
12105183232549160	-0.0566544	0.0741768	0.0676649	117	42	23SrDNA	NA	NA	Cryptophyta	Cryptomonadales	Cryptomonadaceae	Cryptomonas marssonii	0.184051	5.69789e-09	0.287756	2.93251e-09	0.039162	1.30914e-07	13.9231	4.68421	0.375	3.27778
12105167231222088	-0.014141	0.0154445	-0.0293635	502	532	Diatom18S	NA	NA	Chrysophyceae	NA/Chromulinales	NA/Chromulinaceae	Spumella-like flagellate JBAF32/Spumella-like flagellate JBAS38/Spumella-like flagellate JBC31/Spumella-like flagellate JBC30	1	1	1	1	1	1	0	2.31579	0	0.222222
12105160202059616	-0.0201846	0.0351792	0.0115171	408	238	FungusITS	Fungi	Ascomycota	Dothideomycetes	Capnodiales	Dissoconiaceae	Uwebraunia dekkeri/Dissoconium eucalypti	1	1	1	1	1	1	3	1.63158	0	0.277778
1210510385894921	-0.0375839	-0.0598257	0.0176019	251	84	23SrDNA	NA	NA	Cryptophyta	Pyrenomonadales	Pyrenomonadaceae	Rhodomonas salina	0.365978	0.00547155	0.00720884	0.684944	0.755976	0.755976	0	0.157895	0.5	1.16667
121047270671926	-0.0182467	-0.0246665	0.0300167	438	363	FungusITS	Fungi	Ascomycota	Sordariomycetes	Xylariales	NA	Microdochium sp. GMG_P8/Microdochium bolleyi/Microdochium sp. 5/97-48/Microdochium sp. 4/97-7/Microdochium sp. 2 TMS-2011	1	1	0.694002	1	1	1	0.0769231	0	0	0.166667
1210437202166159	-0.0377246	0.0314266	0.0738518	249	276	Diatom18S	NA	NA	Chrysophyceae	Chromulinales	Paraphysomonadaceae	Paraphysomonas butcheri	0.546959	0.0223891	0.546959	0.403149	0.403149	0.00112386	13.0769	0.421053	6.5	3.61111
12104271441195812	-0.0337788	-0.0539275	0.0402164	282	105	Diatom18S	NA	NA	Chrysophyceae	NA/Chromulinales	NA/Chromulinaceae	Spumella-like flagellate JBC30/Spumella-like flagellate JBAF32/Spumella-like flagellate JBAS38/Spumella-like flagellate JBC31	0.139366	0.0619447	0.00477106	1	1	1	1.15385	0.157895	1.25	5.27778
1210425379866511	-0.0555421	-0.0346361	-0.0587865	125	242	Diatom18S	NA	NA	Chrysophyceae	Chromulinales	Chromulinaceae	Uroglena sp. CCMP2768	9.51987e-15	0.102151	0.0221766	9.21381e-16	7.79396e-12	0.000440735	0.769231	20.6316	72.25	8.94444
12104239602028574	-0.052455	0.0767791	-0.0358564	152	38	23SrDNA	NA	NA	Cryptophyta	Pyrenomonadales	Chroomonadaceae	Chroomonas sp. HBI 3577x	0.875595	0.0335268	1.1516e-06	0.0535532	6.12364e-05	0.0285483	4.07692	7.84211	0.25	0.5
1210423325192694	-0.0609893	-0.0348025	-0.0168466	82	241	23SrDNA	NA	Bacillariophyta	Coscinodiscophyceae	NA	Thalassiosiraceae	Thalassiosira pseudonana/Thalassiosira oceanica	1	0.0233706	1	0.321057	1	0.142915	1.07692	4.78947	4.75	6.11111
12104224141027128	-0.0134601	-0.0245547	-0.018153	515.5	366.5	FungusITS	Fungi	Ascomycota	Sordariomycetes	Sordariales	Lasiosphaeriaceae	Podospora curvuloides	0.141466	1	1	0.141466	0.141466	1	0	0	0.5	0
1210419768276072	-0.0529938	0.0539335	0.0919902	149	104	Diatom18S	NA	NA	Chrysophyceae	Chromulinales	Dinobryaceae/Chromulinaceae	Dinobryon divergens/Uroglena sp. CCMP2768	0.284586	3.60446e-11	0.284586	2.50598e-06	0.035311	2.86618e-13	33.3846	2.73684	12	6.66667
1210389452178137	-0.0130563	0.0222143	0.0359627	527	408	FungusITS	Fungi	Ascomycota	NA	NA	NA	Anguillospora longissima	1	1	1	1	1	0.74173	3.76923	0.0526316	0	0.666667
1210386541377545	-0.0325476	-0.0271597	-0.0101395	291	324	FungusITS	Fungi	Ascomycota	Dothideomycetes	Pleosporales	Didymellaceae	Phoma sp. 199	1	1	1	1	1	1	0.0769231	0.315789	0.75	0.611111
1210356602067026	-0.0463031	0.0239285	0.0769555	198	378	Diatom18S	NA	NA	Chrysophyceae	Chromulinales	Paraphysomonadaceae	Paraphysomonas butcheri	0.255775	0.00827297	0.251328	0.255775	0.0496427	4.43835e-05	4.23077	0.105263	2.625	1.44444
1210350661302211	-0.0611437	0.0595358	-0.00815104	81	85	23SrDNA	NA	NA	Cryptophyta	Cryptomonadales	Cryptomonadaceae	Cryptomonas ovata	0.807312	0.0234514	0.0020154	0.35063	0.147469	0.807312	2.15385	2.42105	1.125	0.611111
1210344251579488	-0.0227287	-0.000563992	-0.002883	378	666	FungusITS	Fungi	NA	NA	NA	NA	fungal sp. NLEndoHerit_029_2008N4-30-2C	1	1	1	1	1	1	0.153846	0.210526	0.125	0.277778
12103283301866012	-0.00946548	-0.0286738	0.0111555	661	301	23SrDNA	NA	NA	Cryptophyta	Cryptomonadales	Cryptomonadaceae	Plagioselmis nannoplanctica	1	1	1	1	1	1	0	0	0	0.388889
1210327994901626	-0.0331615	-0.00176021	-0.0180314	286	655	Diatom18S	NA	NA	Chrysophyceae	Chromulinales	Chromulinaceae	Uroglena sp. CCMP2768	1	1	1	1	1	1	2.38462	8.05263	5.875	4
12103268792256544	-0.0119317	-0.0274218	0.0153235	583	320	Diatom18S	NA	NA	Chrysophyceae	Chromulinales	Chromulinaceae	Uroglena sp. CCMP2768	1	1	1	1	1	1	0	0	0.125	9
12103249531241616	-0.0109691	0.0209608	0.0309045	628	439	FungusITS	Fungi	Basidiomycota	Dacrymycetes	Dacrymycetales	Cerinomycetaceae	Cerinomyces canadensis	1	0.782986	1	0.782986	1	0.644698	5.92308	0	0	0.666667
12103235952307452	-0.0137939	0.0180028	-0.0227028	505	488	FungusITS	Fungi	Ascomycota	NA	NA	NA	Sphaerographium nyssicola	1	1	1	1	1	1	0.0769231	0.526316	0	0
12103218721273410	-0.0521845	-0.0549788	0.0442905	154	99	23SrDNA	NA	NA	Cryptophyta	Cryptomonadales	Cryptomonadaceae	Cryptomonas curvata	8.70449e-06	4.99136e-05	3.12549e-06	0.734337	0.734337	0.734721	1.53846	1.21053	0.125	6.22222
1210319742433928	-0.0502819	0.0525851	-0.0831344	168	113	Diatom18S	NA	NA	Chrysophyceae	Chromulinales	Paraphysomonadaceae	Paraphysomonas butcheri	1	1	1.2907e-08	1	2.67154e-05	2.23352e-07	1.69231	20.7368	3.25	1.11111
1210316769503312	-0.00946548	-0.0286738	0.0111555	659.5	299.5	FungusITS	Fungi	Ascomycota	Sordariomycetes	Glomerellales	Reticulascaceae	Cylindrotrichum sp. SS-1552	1	1	1	1	1	1	0	0	0	0.222222
12103164921915224	-0.0142199	0.0225689	-0.0280928	500	405	FungusITS	Fungi	Basidiomycota	Tremellomycetes	Tremellales	NA	Tremellales sp. LM490	1	1	0.814767	1	0.969935	0.901909	0.0769231	4	0	0
1210315752300490	-0.0556389	0.0228542	0.0132462	124	398	23SrDNA	NA	NA	Cryptophyta	Pyrenomonadales	Pyrenomonadaceae	Rhodomonas salina	0.386465	1	1	0.386465	0.386465	1	6.69231	6.57895	1.25	6.22222
12103154141641928	-0.0704274	-0.0193542	-0.0310516	32	465	Diatom18S	NA	NA	Chrysophyceae	Chromulinales	Chromulinaceae	Spumella-like flagellate JBNA46	1	0.0473384	1	0.215098	1	0.0109793	2.76923	8.73684	7.25	7.72222
12103145192322886	-0.0399796	0.038576	-0.067937	233	208	23SrDNA	NA	Bacillariophyta	Bacillariophyceae	Naviculales	Naviculaceae	Navicula glaciei	1	1	0.000391986	1	0.0130015	0.00072306	0.153846	7.31579	1	0.388889
12103145091181132	-0.0115822	0.0202978	0.0344792	602	450	FungusITS	Fungi	Ascomycota	NA	NA	NA	ascomycete sp. VTT D-041031/ascomycete sp. VTT D-041032	1	0.497852	1	0.651337	1	0.497852	1.07692	0	0	0
1210312729267095	-0.0343258	0.00234075	0.0601533	274	650	23SrDNA	NA	NA	Cryptophyta	Cryptomonadales	Cryptomonadaceae	Cryptomonas marssonii/Cryptomonas ozolini	0.914803	0.914803	0.511555	0.914803	0.914803	0.0485544	1.30769	0	0.625	0.722222
12102255621992588	-0.0417893	-0.0471846	0.0183731	225	138	23SrDNA	NA	Bacillariophyta	Coscinodiscophyceae	NA	Thalassiosiraceae	Thalassiosira pseudonana	0.0868934	0.0257708	0.0810952	1	1	1	0.153846	0.473684	0.25	1.44444
12102215062375726	-0.0615456	-0.0161686	-0.0105389	79	513	Diatom18S	NA	NA	Chrysophyceae	Chromulinales	Chromulinaceae	Uroglena sp. CCMP2768	1	0.283939	1	1	1	0.390527	2.30769	5.68421	5	6.16667
12102193201169776	-0.0591776	-0.0167761	-0.012795	92	502	23SrDNA	NA	NA	Cryptophyta	Cryptomonadales	Cryptomonadaceae	Plagioselmis nannoplanctica	4.47009e-05	1	1	0.000230786	0.00017864	1	1.07692	1.15789	3.625	0.888889
12102186362325410	-0.0617294	0.0228203	-0.0790616	77	400	Diatom18S	NA	NA	Chrysophyceae	NA	NA	Spumella-like flagellate JBC29	0.000644727	0.753078	3.77131e-07	0.000521729	0.753078	4.23243e-07	0.923077	8.68421	7.375	1.5
12102152392523824	-0.0111729	-0.0249433	0.0109286	611.5	357	FungusITS	Fungi	Ascomycota	Sordariomycetes	Sordariales	Lasiosphaeriaceae	Apodus oryzae	1	1	1	1	1	1	0	0	0	0.5
1210214282413570	-0.0389115	-0.0737187	0.0220037	236	43	23SrDNA	NA	NA	Cryptophyta	Cryptomonadales	Cryptomonadaceae	Cryptomonas marssonii	1	0.00523711	0.00200489	0.0955204	0.0904043	1	0.153846	0.157895	4.875	6.16667
12102120151846832	-0.0300861	-0.0416683	0.00891832	307	178	FungusITS	Fungi	Ascomycota	NA	NA	NA	Ascomycota sp. AR-2010	1	0.485903	0.485903	0.816198	0.816198	1	0.0769231	0.210526	1	1.11111
1210211293498563	-0.0295188	-0.0213136	-0.0424803	311	432	23SrDNA	NA	Bacillariophyta	Coscinodiscophyceae	Melosirales	Melosiraceae	Melosira varians	0.00100959	1	0.724328	0.00171192	0.0105646	0.724328	0	0.368421	1.625	0
1210178011664932	-0.0159493	0.0161452	-0.0315098	471	514	FungusITS	Fungi	Basidiomycota	Agaricomycetes	Agaricales	Amanitaceae	Amanita griseoturcosa	1	1	0.755816	1	0.921703	0.806349	0	0.421053	0	0
121017314456590	-0.0166169	-0.0289292	0.00323559	464	298	FungusITS	Fungi	NA	NA	NA	NA	fungal sp. NLEndoHerit_029_2008N4-30-2C	1	1	1	1	1	1	0	0	0.375	0.222222
1210164411524794	-0.0508459	-0.0119839	0.0504684	163	580	23SrDNA	NA	NA	Cryptophyta	Cryptomonadales	Cryptomonadaceae	Cryptomonas marssonii/Cryptomonas ovata	0.218949	0.453787	0.167448	0.463057	0.00617887	0.0136606	2.69231	0.368421	3.375	1.77778
121015918926617	-0.0216787	0.0327386	-0.0318219	389	264	FungusITS	Fungi	Ascomycota	Dothideomycetes	Capnodiales	Mycosphaerellaceae	cf. Pseudocercospora sp. CPC 10712	1	1	0.348107	1	0.682505	0.828085	0.307692	1.10526	0	0
12101292511351272	-0.0158608	0.0271398	-0.0265598	474	326	FungusITS	Fungi	Ascomycota	Sordariomycetes	Calosphaeriales	Calosphaeriaceae	Togninia sp. CMW 22119/Togninia sp. CBS 122684	1	1	1	1	1	1	0.384615	2.21053	0	0
12101256361298922	-0.012401	-0.0263392	0.0142664	563	340	Diatom18S	Viridiplantae	Chlorophyta	Ulvophyceae	Cladophorales	Cladophoraceae	Cladophora albida/Cladophora glomerata/Cladophora oligocladoidea/Cladophora laetevirens/Cladophora vagabunda/Cladophora hutchinsiae	1	1	1	1	1	1	0	0.0526316	0	1.05556
12101243811173520	-0.0477405	-0.0570346	-0.0292158	186	91	Diatom18S	NA	NA	Chrysophyceae	Chromulinales	Chromulinaceae	Uroglena sp. CCMP2768	1.7305e-10	0.104339	0.406988	2.19899e-12	9.96773e-12	0.406988	0.230769	2.31579	19.5	3.77778
1146	-0.0154542	0.0271637	0.00565546	481	323	arch	k__Archaea;	p__Crenarchaeota;	c__Thaumarchaeota;	o__Nitrososphaerales;	f__Nitrososphaeraceae;	g__Candidatus Nitrososphaera;	1	1	1	1	1	1	1.69231	1	0	0
1145860	-0.0631924	0.0196656	0.0132145	71	460	arch	k__Archaea;	p__Crenarchaeota;	c__MCG;	o__pGrfC26;	f__;	g__; s__	0.18081	1	1	0.211597	0.134197	1	69.6154	75.5789	17.5	71
1145401	-0.0466124	0.0399593	-0.0533965	195	191	arch	k__Archaea;	p__Euryarchaeota;	c__Thermoplasmata;	o__E2;	f__DHVEG-1;	g__; s__	1	1	0.00119639	1	0.0862831	0.0279804	2.84615	9.84211	3.125	1
1143180	-0.0357754	0.0772208	0.0887873	261	36	arch	k__Archaea;	p__Crenarchaeota;	c__Thaumarchaeota;	o__Cenarchaeales;	f__SAGMA-X;	g__Nitrosotalea; s__devanaterra	1	1.46756e-08	1	1.28731e-06	1	5.79698e-08	275.154	29.3158	9.125	11.1667
1143	-0.024878	0.0105046	0.0267289	357	596	arch	k__Archaea;	p__Crenarchaeota;	c__Thaumarchaeota;	o__Nitrososphaerales;	f__Nitrososphaeraceae;	g__Candidatus Nitrososphaera;	1	1	1	1	1	1	2.38462	1.05263	0	1.77778
1142515	-0.050445	-0.00813585	0.0162928	167	605	arch	k__Archaea;	p__Euryarchaeota;	c__Methanomicrobia;	o__Methanomicrobiales;	f__Methanospirillaceae;	g__Methanospirillum; s__	1	1	1	1	1	1	24.7692	20.4211	29.25	31.1111
1141678	-0.0456409	-0.0693476	0.0164756	201	55	bact	k__Bacteria;	p__Proteobacteria;	c__Gammaproteobacteria;	o__Pseudomonadales;	f__Moraxellaceae;	g__Acinetobacter; s__	0.121161	0.000681467	0.00260878	0.630378	0.81214	0.81214	1.76923	16.3684	29.375	75.1667
1141056	-0.0175891	0.0322613	0.0398862	447	268	arch	k__Archaea;	p__[Parvarchaeota];	c__[Parvarchaea];	o__YLA114;	f__;	g__; s__	1	0.497161	1	0.508572	1	0.508572	6.30769	1	0.125	0.611111
1138501	-0.0532496	0.0363225	-0.0724039	143	226	arch	k__Archaea;	p__[Parvarchaeota];	c__[Parvarchaea];	o__YLA114;	f__;	g__; s__	0.620245	0.906074	7.82872e-05	0.620245	0.0644468	0.000180062	7.53846	60.3684	26.25	8.94444
1131401	-0.0217464	-0.0514917	0.00884737	388	123	arch	k__Archaea;	p__Euryarchaeota;	c__Methanomicrobia;	o__Methanomicrobiales;	f__;	g__; s__	1	0.853963	0.78211	0.853963	0.853963	1	0	0	2.625	2.27778
1130548	-0.0342731	-0.0343098	-0.0107746	276	246	arch	k__Archaea;	p__[Parvarchaeota];	c__[Parvarchaea];	o__YLA114;	f__;	g__; s__	0.215055	0.877083	0.975194	0.0517712	0.0711574	0.975194	1	3.05263	17	6.05556
1128058	-0.0299325	-0.0139638	-0.0306765	309	553	arch	k__Archaea;	p__Euryarchaeota;	c__Thermoplasmata;	o__E2;	f__DHVEG-1;	g__; s__	1	1	1	1	1	0.758198	0.0769231	2.63158	1.125	1.61111
1127869	-0.0283231	-0.0343209	0.0374749	319	245	arch	k__Archaea;	p__Crenarchaeota;	c__Thaumarchaeota;	o__Cenarchaeales;	f__Cenarchaeaceae;	g__; s__	0.947362	0.900831	0.124071	1	1	1	2.23077	0.0526316	2.125	5.94444
1126676	-0.0294645	-0.0461823	0.0136362	312	145	arch	k__Archaea;	p__Euryarchaeota;	c__Methanomicrobia;	o__Methanomicrobiales;	f__Methanospirillaceae;	g__Methanospirillum; s__	0.301479	0.113559	0.214721	1	1	1	0.153846	4.15789	2.375	17.8889
1126466	-0.0284763	0.0454899	0.0216749	318	150	arch	k__Archaea;	p__[Parvarchaeota];	c__[Parvarchaea];	o__YLA114;	f__;	g__; s__	1	0.30026	1	0.504946	1	1	11.3077	5.78947	1	1.27778
1125869	-0.0423943	0.049128	-0.0878835	222	130	bact	k__Bacteria;	p__Proteobacteria;	c__Betaproteobacteria;	o__Burkholderiales;	f__Comamonadaceae;	g__; s__	1	1	6.89273e-08	1	2.75944e-05	5.33149e-07	1.46154	185.579	10.375	0.888889
1124681	-0.073059	-0.0661901	0.0255178	25	63	bact	k__Bacteria;	p__Proteobacteria;	c__Betaproteobacteria;	o__Burkholderiales;	f__Comamonadaceae;	g__; s__	3.2324e-09	1.69123e-15	1.63789e-14	0.0657814	0.327931	0.158086	65	96.3684	116.625	270.444
1112083	-0.0338445	-0.0101486	-0.00369402	280	599	arch	k__Archaea;	p__Euryarchaeota;	c__Methanomicrobia;	o__Methanomicrobiales;	f__Methanoregulaceae;	g__; s__	1	1	1	1	1	1	1.38462	1.47368	3	1.83333
111148415583694	-0.0124229	-0.0219789	-0.00829644	560	416	FungusITS	Fungi	NA	NA	NA	NA	fungal sp. 112m	0.141466	1	1	0.141466	0.141466	1	0	0	0.5	0
1111435221450679	-0.0449238	0.057128	0.078539	205	90	23SrDNA	NA	NA	Cryptophyta	Cryptomonadales	Cryptomonadaceae	Cryptomonas marssonii	1	4.65944e-06	1	8.6602e-06	1	7.60798e-07	6.61538	1	0.5	1.44444
11114271761203620	-0.0174812	0.0208261	-0.023631	450	442	FungusITS	Fungi	NA	NA	NA	NA	fungal sp. NLEndoHerit_029_2008N4-30-2C	1	1	0.929284	1	1	1	0.0769231	0.263158	0	0
11114238411361040	-0.0174487	-0.0016194	-0.00762252	451	658	FungusITS	Fungi	Ascomycota	NA	NA	NA	ascomycete sp. MT11-6655jd	1	1	1	1	1	1	0.0769231	0.578947	0	0.555556
11114232962355946	-0.0107715	-0.0256887	0.0160888	635	347	Diatom18S	NA	NA	Chrysophyceae	NA	NA	Spumella-like flagellate JBC13	1	1	1	1	1	1	0.153846	0	0.375	3.61111
11114224922231876	-0.04069	-0.0632254	-0.00541505	232	70	23SrDNA	NA	NA	Cryptophyta	Cryptomonadales	Cryptomonadaceae	Cryptomonas marssonii	2.53346e-09	0.141364	0.0476273	5.64192e-11	2.39147e-12	0.682714	0.230769	0	6.25	1.27778
1111421151295918	-0.0460783	-0.0736943	0.0248408	199	44	23SrDNA	NA	Bacillariophyta	Coscinodiscophyceae	NA	Thalassiosiraceae	Thalassiosira pseudonana	6.04133e-06	1.53008e-07	6.62642e-07	0.958795	0.958795	0.909279	0	1.26316	0.25	8
11114211001833412	-0.0380122	-0.0691346	0.0034746	245	57	23SrDNA	NA	Bacillariophyta	Bacillariophyceae	NA	Bacillariaceae	Nitzschia sp. BOLD:AAO7110	0.119661	0.0454938	0.0363278	0.00157655	0.000987877	0.949811	0	0.0526316	4	2.11111
1111419580693565	-0.0546795	0.0364945	-0.0217001	132	225	Diatom18S	NA	NA	Chrysophyceae	Chromulinales	Chromulinaceae	Spumella-like flagellate JBNA46	1	1	0.173744	1	0.232275	1	2	2.94737	0.875	1.16667
11114191171256572	-0.019223	0.0262137	0.0140369	426	341	FungusITS	Fungi	Ascomycota	NA	NA	NA	ascomycete sp. MT11-6655jd	1	1	1	1	1	1	0.692308	0.263158	0.5	0
1111414614406111	-0.0350374	0.0117184	0.0107123	269	585	FungusITS	Fungi	NA	NA	NA	NA	fungal sp. NLEndoHerit_029_2008N4-30-2C	0.205314	0.39095	0.986927	0.986927	0.244816	0.419943	9.76923	2.84211	13.75	1.88889
11114125881890510	-0.0206375	0.00379978	0.0236788	406	637	FungusITS	Fungi	Ascomycota	Dothideomycetes	Capnodiales	Mycosphaerellaceae	Zymoseptoria tritici	1	1	1	1	1	1	13.8462	6.10526	0	11.7778
1111376542136267	-0.0116149	0.026648	0.0379148	599	337	FungusITS	Fungi	Ascomycota	Dothideomycetes	Capnodiales	Mycosphaerellaceae	Zymoseptoria tritici	1	0.679627	1	1	1	0.679627	10.4615	0.210526	1.5	0
1111365071219010	-0.0575919	-0.0534551	0.025926	110	106	23SrDNA	NA	Bacillariophyta	Bacillariophyceae	Naviculales	Naviculaceae	Navicula sp. BOLD:AAO6950	0.661709	0.0386929	0.00801885	0.584108	0.417619	0.769361	7.30769	5.94737	14.875	20.2222
1111356141386435	-0.0111468	-0.0158204	-0.00571264	615.5	519.5	Diatom18S	NA	NA	Chrysophyceae	Chromulinales	Chromulinaceae	Uroglena sp. CCMP2768	0.141466	1	1	0.141466	0.141466	1	0	0	5.75	0
111134365914852	-0.049493	-0.0556015	0.00571332	173	97	23SrDNA	NA	Bacillariophyta	Bacillariophyceae	NA	Bacillariaceae	Nitzschia frustulum/Nitzschia cf. incrustans/Nitzschia sp. CCMP1500/Tryblionella constricta	0.128724	0.00943404	0.111093	1	1	0.688449	1.69231	6.31579	4.625	14.5
1111325656947323	-0.0117588	0.0142981	-0.0290443	593	552	FungusITS	Fungi	Ascomycota	Dothideomycetes	Capnodiales	Mycosphaerellaceae	Pseudocercosporella fraxini	1	1	1	1	1	1	0	0.578947	0	0
1111324951667019	-0.0429964	-0.078753	0.0366771	219	31	23SrDNA	NA	NA	Cryptophyta	Pyrenomonadales	Pyrenomonadaceae	Rhodomonas salina	0.000106945	5.67875e-07	1.00757e-07	1	1	1	0.538462	0.842105	2.375	15.5
11113241151889320	-0.012504	-0.0254121	0.0168825	557	352	Diatom18S	NA	NA	Chrysophyceae	Chromulinales	Chromulinaceae	Uroglena sp. CCMP2768	1	1	1	1	1	1	0.0769231	0	0	0.888889
11113234452032810	-0.0445357	-0.0171214	-0.0535772	206	498	23SrDNA	NA	NA	Cryptophyta	Cryptomonadales	Cryptomonadaceae	Plagioselmis nannoplanctica	2.9602e-09	0.934154	0.0431135	8.93276e-09	2.41666e-06	0.0431135	0.0769231	1.05263	3.75	0.111111
11113204901861744	-0.0669133	-0.021332	0.0567733	47	431	Diatom18S	NA	NA	Chrysophyceae	Chromulinales	Chromulinaceae	Uroglena sp. CCMP2768	0.000465712	0.0753664	9.36533e-05	0.0753664	1.71028e-09	2.13473e-07	17.6923	2.57895	24	12.6111
11113196272165618	-0.0433968	-0.0676647	0.0329845	216	60	Diatom18S	NA	NA	Chrysophyceae	NA	NA	Spumella-like flagellate JBC22	0.00145598	0.000454621	0.000131801	1	1	1	1	1.05263	0.625	8.5
11113192842671490	-0.0197326	-0.02486	0.00164752	415	359	FungusITS	Fungi	Ascomycota	Dothideomycetes	Pleosporales	Didymellaceae	Phoma sp. 199	1	1	1	1	1	1	0	0.736842	0.375	1.88889
11113182022370380	-0.0102401	0.0275752	0.0398571	642.5	314.5	FungusITS	Fungi	Ascomycota	Dothideomycetes	Capnodiales	Mycosphaerellaceae	Zymoseptoria tritici/Zymoseptoria passerinii	1	0.647716	1	0.783897	1	0.647716	0.769231	0	0	0
1111314125527828	-0.0606046	-0.0279211	0.0511554	85	308	23SrDNA	NA	NA	Cryptophyta	Cryptomonadales	Cryptomonadaceae	Cryptomonas ovata/Cryptomonas marssonii	0.0541974	0.416001	0.0045807	0.464305	0.901892	0.416001	2.53846	1.26316	1.375	3.77778
11113136821246714	-0.07445	-0.0222639	-0.0342051	18	407	Diatom18S	NA	NA	Chrysophyceae	Chromulinales	Chromulinaceae	Uroglena sp. CCMP2768	0.291884	0.00734309	0.641102	0.000510252	0.641102	0.000510252	43.0769	146.158	172.375	123.833
1111279521964415	-0.0260828	0.0320039	-0.050324	341	269	FungusITS	Fungi	Ascomycota	NA	NA	NA	ascomycete sp. CH-Aa	1	1	0.0357199	1	0.118368	0.0574468	0	2.10526	0	0
11112253301121628	-0.0158102	0.0234435	0.00409236	475	389	FungusITS	Fungi	Ascomycota	Sordariomycetes	Ophiostomatales	Ophiostomataceae	Ophiostoma grandicarpum	1	1	1	1	1	1	0.615385	0.421053	0	0
11112217531728660	-0.047182	0.0731127	0.0878078	191	46	23SrDNA	NA	NA	Cryptophyta	Cryptomonadales	Cryptomonadaceae	Cryptomonas obovata	1	1.96478e-11	1	3.97305e-10	1	9.15509e-12	30	4.15789	1.75	4.61111
1111218844954919	-0.0671892	-0.0446009	-0.0274422	44	155	Diatom18S	NA	NA	Chrysophyceae	Chromulinales	Chromulinaceae	Spumella-like flagellate JBNA46	0.0280906	0.00317773	0.394438	1.14603e-05	0.0084528	0.0169038	0.769231	3.78947	7.75	4.61111
1111215826247875	-0.0109713	0.0136175	-0.0181854	625.5	558.5	Diatom18S	NA	NA	Raphidophyceae	Chattonellales	Vacuolariaceae	Merotricha bacillata	1	1	1	1	1	1	0	1.31579	0	0
11112123392234314	-0.0635044	-0.0418344	0.0600503	66	177	23SrDNA	NA	Bacillariophyta	Coscinodiscophyceae	NA	Thalassiosiraceae	Thalassiosira oceanica/Thalassiosira pseudonana	0.256857	0.256857	2.46226e-05	0.786504	0.118406	0.023036	8.30769	2.36842	7.625	11.7778
1111210902367010	-0.0689205	-0.0601802	-0.0237982	39	83	23SrDNA	NA	Bacillariophyta	Coscinodiscophyceae	NA	Thalassiosiraceae	Thalassiosira pseudonana	0.0704306	2.81492e-05	0.0666649	1.95049e-06	0.00308235	0.00928469	1.07692	6.36842	13.5	9.77778
1111190342024073	-0.0569937	0.0870929	0.010589	114	17	23SrDNA	NA	NA	Cryptophyta	Pyrenomonadales	Chroomonadaceae	Chroomonas sp. HBI 3577x	0.774441	1.23624e-06	2.4471e-05	2.3219e-05	0.00029884	0.314472	9.84615	7.73684	0.5	1
1111171581070611	-0.0268179	-0.0584493	0.0269865	332	87	FungusITS	Fungi	Ascomycota	NA	NA	NA	Heliscus submersus	0.159154	0.0324179	0.0155781	1	1	1	0.0769231	0	1.375	9.94444
11111234001535548	-0.0690508	0.00274438	-0.0574717	37	644	Diatom18S	NA	NA	Chrysophyceae	Chromulinales	Chromulinaceae	Uroglena sp. CCMP2768	0.287729	0.0763596	0.00470618	0.0148976	0.287729	5.89664e-06	3.15385	19.1579	14.125	9.88889
1111122787901979	-0.0673291	-0.0210614	0.0082127	43	436	23SrDNA	NA	NA	Cryptophyta	Cryptomonadales	Cryptomonadaceae	Cryptomonas curvata	0.842247	0.269742	0.842247	1	1	1	2.53846	3.47368	3	4.77778
11111199832450136	-0.0593927	-0.00108941	-0.0608594	88	663	23SrDNA	NA	NA	Cryptophyta	Pyrenomonadales	Chroomonadaceae	Chroomonas sp. HBI 3577x	0.000231879	0.526429	0.00269708	0.000107995	0.181081	0.00123293	0.538462	3.63158	5.25	1.05556
11111198741976440	-0.0567239	-0.0534511	0.0113707	116	107	23SrDNA	NA	Bacillariophyta	Bacillariophyceae	NA	Bacillariaceae	Nitzschia sp. CCMP1500/Nitzschia sp. CCMP2626	0.0958761	0.00172076	0.0146553	0.861569	0.928656	0.861569	0.615385	1.42105	1.5	3.55556
11111149511420872	-0.0531633	0.0899592	0.0482235	145	12	23SrDNA	NA	NA	Cryptophyta	Cryptomonadales/Pyrenomonadales	Cryptomonadaceae/Pyrenomonadaceae	Cryptomonas ovata/Rhodomonas salina	0.520777	3.61955e-09	0.0178703	6.3825e-08	0.0178703	2.4875e-05	9.07692	3.78947	0.25	1.05556
11111133701001012	-0.0350818	-0.0030524	-0.0103136	268	642	FungusITS	Fungi	NA	NA	NA	NA	fungal sp. NLEndoHerit_029_2008N4-30-2C	1	1	1	1	1	1	2.30769	4.73684	2.5	4.44444
1111067892475117	-0.0342996	-0.0602165	0.0220499	275	82	23SrDNA	NA	Eustigmatophyceae	NA	Eustigmatales	Monodopsidaceae	Nannochloropsis limnetica/Nannochloropsis granulata/Nannochloropsis salina	0.962896	0.123555	0.0630682	0.725311	0.725311	0.962896	0.307692	0.210526	2	2.94444
111104947882548	-0.0606679	0.0839308	0.0206623	84	23	23SrDNA	NA	NA	Cryptophyta	Cryptomonadales	Cryptomonadaceae	Cryptomonas ovata	0.805965	2.18894e-07	0.000228572	3.64879e-05	0.00774675	0.031311	15.1538	10.1579	2.75	2.16667
1111017746559735	-0.0115117	-0.0154337	-0.00653102	603	533	FungusITS	Fungi	Ascomycota	Sordariomycetes	Sordariales	Lasiosphaeriaceae	Schizothecium aloides	0.148543	1	1	0.148543	0.148543	1	0	0.0526316	3.875	0
1111016667229411	-0.0331336	-0.00668466	0.0572947	287	615	Diatom18S	NA	Bacillariophyta	Coscinodiscophyceae	NA	Stephanodiscaceae	Cyclotella meneghiniana	0.392997	1	0.339321	0.392997	1	0.339321	1.84615	0.263158	0.125	1.72222
1111014127760894	-0.0206887	0.0062748	-0.0296737	404	618	FungusITS	Fungi	NA	NA	NA	NA	fungal sp. NLEndoHerit_029_2008N4-30-2C	1	1	1	1	1	1	0	0.578947	0.25	0.222222
1110951361988012	-0.032354	0.0271431	-0.0187205	293	325	FungusITS	Fungi	Ascomycota	Sordariomycetes	Diaporthales	Valsaceae	Valsa cf. ceratosperma GCASumac1	1	1	0.936686	1	1	1	0.923077	1.36842	0.375	0.388889
1110924518565123	-0.0365411	0.0310618	-0.057173	257	279	23SrDNA	NA	Bacillariophyta	Bacillariophyceae	NA	Bacillariaceae	Nitzschia sp. 00196	0.982813	0.982813	0.0268911	0.982813	0.982813	0.0814407	0.153846	1.21053	0.625	0.0555556
11109214781366966	-0.0537012	-0.025327	-0.0663698	138	353	Diatom18S	NA	NA	Chrysophyceae	Chromulinales	Chromulinaceae	Uroglena sp. CCMP2768	1.55628e-18	0.491109	5.02821e-05	2.31101e-18	9.83958e-14	2.61532e-05	0.230769	6.78947	22.875	1.16667
11109194722430810	-0.0521696	0.0792819	-0.046548	155	29	23SrDNA	NA	NA	Cryptophyta	Pyrenomonadales	Pyrenomonadaceae	Rhodomonas salina	0.831383	0.0226125	1.11235e-07	0.035008	8.70075e-06	0.00865487	2.69231	5.52632	0	0.222222
11109186951254088	-0.0246389	-0.0475405	0.0344927	361	135	23SrDNA	NA	Bacillariophyta	Fragilariophyceae	Fragilariales	Fragilariaceae	Ulnaria acus	0.095641	0.095641	0.0311249	1	1	1	0.153846	0.0526316	0	1.27778
1110918243453731	-0.0547035	0.0165291	-0.0789311	131	507	23SrDNA	NA	NA	Cryptophyta	Cryptomonadales	Cryptomonadaceae	Plagioselmis nannoplanctica	7.41002e-06	0.979962	2.9466e-06	1.1892e-05	0.648127	1.06795e-05	0.153846	2.78947	3.375	0.166667
11109165811630510	-0.0665862	0.0593633	-0.00309087	49	86	23SrDNA	NA	NA	Cryptophyta	Pyrenomonadales	Pyrenomonadaceae	Rhodomonas salina	0.531472	0.00333163	0.00195118	0.531472	0.531472	0.886335	7.84615	7.63158	5	2.38889
1110915935175142	-0.00891285	0.0330863	0.042304	666.5	257.5	FungusITS	Fungi	Ascomycota	Sordariomycetes	Xylariales	Xylariaceae	Entoleuca sp. SL4	1	0.647716	1	0.783897	1	0.647716	1.07692	0	0	0
1110912166748011	-0.0609262	0.0405531	-0.0558332	83	186	23SrDNA	NA	NA	Cryptophyta	Pyrenomonadales	Chroomonadaceae	Chroomonas sp. HBI 3577x	0.326249	0.820225	1.15939e-05	0.360765	2.39822e-06	2.07005e-05	0.846154	3	0.125	0.944444
11109102941974312	-0.059252	-0.0700892	-0.00209444	90	53	23SrDNA	NA	Bacillariophyta	Bacillariophyceae	Naviculales	Sellaphoraceae	Sellaphora lanceolata	3.25115e-07	0.00219618	0.00107663	4.35711e-11	6.61449e-12	0.994377	2.46154	2.47368	21	8.44444
1110899821353013	-0.0279947	0.00420247	-0.0344276	322	635	Diatom18S	NA	NA	Chrysophyceae	Chromulinales	Chromulinaceae	Uroglena sp. CCMP2768	1	1	0.701894	1	0.992075	0.342108	0	1.68421	0.5	0.5
1110891	-0.0130155	0.0165399	-0.0257744	530	505	arch	k__Archaea;	p__Euryarchaeota;	c__Methanomicrobia;	o__Methanosarcinales;	f__ANME-2D;	g__; s__	1	1	1	1	1	1	0	1.36842	0	0.166667
1110890252030767	-0.0127976	-0.0149577	-0.00917886	543	542	FungusITS	Fungi	Ascomycota	Saccharomycetes	Saccharomycetales	Pichiaceae	Pichia norvegensis	0.141466	1	1	0.141466	0.141466	1	0	0	4.375	0
111088318625213	-0.044003	-0.00135118	-0.0304062	210	660	FungusITS	Fungi	Chytridiomycota	Chytridiomycetes	Rhizophydiales	NA	Rhizophydiales sp. 1 MV-2011	0.0576171	0.873821	0.696815	0.0969215	0.333155	0.700128	1.61538	3.26316	6.875	1.33333
111087043235016	-0.0134601	-0.0245547	-0.018153	515.5	366.5	FungusITS	Fungi	NA/Ascomycota	NA/Sordariomycetes/Dothideomycetes	NA/Microascales/Venturiales	NA/Sympoventuriaceae	fungal endophyte/Scopulariopsis humicola/Ochroconis cordanae/Ochroconis humicola	0.141466	1	1	0.141466	0.141466	1	0	0	0.5	0
1110854341202745	-0.0481193	-0.0724538	0.0535366	185	47	Diatom18S	NA	NA	Chrysophyceae	NA	NA	Spumella-like flagellate JBAS36/Spumella-like flagellate JBC/S23	0.0151353	0.00278098	1.90555e-06	0.912215	0.334917	0.334917	2.07692	0.0526316	2.25	6.72222
11108207341629116	-0.0209899	0.0357619	-0.00641576	401	233	FungusITS	Fungi	Ascomycota	NA	NA	NA	ascomycete sp. nasa65	1	1	1	1	1	1	1.92308	1.68421	0.125	0
11108186782487648	-0.0157265	0.0112694	0.0324651	476	588	Diatom18S	NA	NA	Chrysophyceae	Chromulinales	Paraphysomonadaceae	Paraphysomonas butcheri	1	1	1	1	1	0.614299	2.07692	0	0.5	0.611111
11108179091419412	-0.011641	-0.0299319	0.00988956	597	292	FungusITS	Fungi	Ascomycota	Dothideomycetes	Pleosporales	Pleosporaceae	Pleosporaceae sp. 1 ICMP 18944	1	1	1	1	1	1	0	1.21053	0.25	17.4444
11108146761502762	-0.0417133	-0.0228939	-0.00223313	227	397	Diatom18S	NA	NA	Chrysophyceae	NA/Chromulinales	NA/Chromulinaceae	Spumella-like flagellate JBC30/Spumella-like flagellate JBC31/Spumella-like flagellate JBAS38/Spumella-like flagellate JBAF32	0.220262	1	1	0.202461	0.167885	1	1.07692	1.05263	3.75	1.38889
1110788061143626	-0.0121743	-0.0312802	0.0108769	574	277	Diatom18S	NA	NA	Chrysophyceae	Chromulinales	Chromulinaceae	Uroglena sp. FU44-26	1	1	1	1	1	1	0	0.315789	0.375	4.77778
1110756441937315	-0.0454218	-0.0698262	0.0183337	202	54	23SrDNA	NA	Eustigmatophyceae	NA	Eustigmatales	Monodopsidaceae	Nannochloropsis oceanica	0.337021	0.000583809	0.000891963	0.337021	0.353615	0.56561	0.0769231	0.421053	1.375	2.61111
1110733041770619	-0.012685	-0.0216434	0.0092501	551	423	FungusITS	Fungi	Ascomycota	NA	NA	NA	leaf litter ascomycete strain its062	1	1	1	1	1	1	0	0	0	0.222222
11107285111198412	-0.0582725	-0.0785565	0.0121884	102	32	23SrDNA	NA	Bacillariophyta	Coscinodiscophyceae	NA	Thalassiosiraceae	Thalassiosira pseudonana	0.000945012	4.60789e-08	3.19983e-06	0.227653	0.669052	0.227653	0.692308	4.52632	5.625	15.7778
11107264401830528	-0.0131936	-0.0257589	0.012683	524	346	FungusITS	Fungi	Ascomycota	NA/Dothideomycetes	NA/Pleosporales	NA/Pleosporaceae	ascomycete sp. MT11-6655jd/Pyrenochaeta unguis-hominis	0.97791	0.87603	0.805867	1	1	1	0	0	0	0.666667
1110726134586190	-0.018578	0.0191839	-0.0309754	431	468	Diatom18S	NA	NA	Chrysophyceae	Chromulinales	Paraphysomonadaceae	Paraphysomonas butcheri	1	1	0.587109	1	1	0.608314	0	2.63158	0.625	0.0555556
1110722442122746	-0.0531255	-0.0526206	-0.0142148	146	112	Diatom18S	NA	NA	Chrysophyceae	Chromulinales	Chromulinaceae	Uroglena sp. CCMP2768	0.616347	0.0250523	0.335855	0.0269509	0.330077	0.335855	0.307692	2.36842	5.125	4.33333
1110722015791733	-0.0232589	-0.033764	-0.00716799	371	249	Diatom18S	NA	NA	Chrysophyceae	Chromulinales	Chromulinaceae	Uroglena sp. CCMP2768/Spumella-like flagellate JBNA46	0.395609	1	1	0.262999	0.168758	1	0.538462	0.210526	5.375	1.5
11107211102112622	-0.0311391	-0.0553158	0.018726	297	98	Diatom18S	NA	NA	Chrysophyceae	NA	NA	Spumella-like flagellate JBM06	0.923234	0.0924296	0.0379918	0.923234	0.915541	0.923234	0.615385	0.315789	3.375	5.88889
11107203001383316	-0.0360707	-0.0518947	-0.00632051	260	117	Diatom18S	NA	NA	Chrysophyceae	Chromulinales	Chromulinaceae	Uroglena sp. CCMP2768	0.190634	0.385173	0.385173	0.0168782	0.0119962	0.979821	0.384615	0.421053	5.875	2.44444
11107195502183010	-0.0166094	0.0253226	-0.0376933	465	354	FungusITS	Fungi	Ascomycota	Leotiomycetes	NA	NA	Leotiomycetes sp. ASR_H18_12A	1	1	0.618605	1	0.804699	0.677789	0	0.315789	0	0
1110716689157811	-0.0300781	0.0328468	-0.0552968	308	261	FungusITS	Fungi	Ascomycota	Sordariomycetes	Calosphaeriales	Calosphaeriaceae	Togninia sp. CBS 122685	1	1	0.0294263	1	0.250435	0.0990721	0.0769231	0.736842	0.125	0
11107165371468276	-0.0109713	0.0136175	-0.0181854	625.5	558.5	FungusITS	Fungi	Ascomycota	Dothideomycetes	Capnodiales	Mycosphaerellaceae	Zymoseptoria verkleyi	1	1	1	1	1	1	0	4.73684	0	0
11107105662108978	-0.0574557	-0.0104532	0.0220662	111	597	23SrDNA	NA	NA	Cryptophyta	Cryptomonadales	Cryptomonadaceae	Cryptomonas marssonii	1	1	1	1	1	1	20.5385	20.6316	19.75	27.8889
1110677542545026	-0.012685	-0.0216434	0.0092501	551	423	FungusITS	Fungi	Ascomycota	Sordariomycetes	Xylariales	NA	Xylariales sp. EMF50	1	1	1	1	1	1	0	0	0	0.277778
1110650521738587	-0.0507174	0.0310925	-0.0884252	164	278	23SrDNA	NA	NA	Cryptophyta	Pyrenomonadales/Cryptomonadales	Chroomonadaceae/Cryptomonadaceae/Pyrenomonadaceae	Chroomonas sp. HBI 3577x/Plagioselmis nannoplanctica/Rhodomonas salina	0.0307335	0.886575	4.07244e-07	0.0307335	0.0836843	1.45369e-06	0.0769231	5.94737	3.5	0.222222
11106264811187812	-0.0298151	-0.0226612	-0.0123909	310	403	FungusITS	Fungi	Ascomycota	NA	NA	NA	Anguillospora longissima	1	0.911189	1	1	1	0.917135	0	1.57895	0.5	1.72222
1110625036149325	-0.0109713	0.0136175	-0.0181854	625.5	558.5	Diatom18S	NA	Bacillariophyta	Bacillariophyceae	Naviculales	Naviculaceae	Hippodonta capitata	1	1	1	1	1	1	0	12	0	0
11106211302574922	-0.0114191	-0.0154895	-0.00617146	605	530	Diatom18S	NA	NA	Chrysophyceae	Chromulinales/NA	Chromulinaceae/NA	Ochromonas sp. LO128-157/Chrysophyceae sp. CCMP2296/Ochromonas sp. LO134-25/Ochromonas sp. LO128-162/Ochromonas sp. LO134-23/Ochromonas sp. LO134-4/Ochromonas sp. LO128-158/Ochromonas sp. LO128-108/Ochromonas sp. LO128-160/Ochromonas sp. LO128-159/Ochromonas sp. LO134-15/Ochromonas sp. LO128-155/Ochromonas sp. LO128-161	0.148309	1	1	0.148309	0.148309	1	0	0.0526316	5.5	0
11106208982420088	-0.0347915	-0.0210479	-0.00327441	271	437	23SrDNA	NA	NA	Cryptophyta	Pyrenomonadales	Chroomonadaceae	Chroomonas sp. HBI 3577x	0.223531	1	1	0.223531	0.223531	1	0.384615	0.421053	1.75	0.5
1110617971660527	-0.0185321	-0.041289	0.0187683	432	179	FungusITS	Fungi	Ascomycota	Dothideomycetes	Capnodiales	Mycosphaerellaceae	Zymoseptoria verkleyi	0.396439	0.276391	0.207574	1	1	1	0	0	0	5.38889
11106147101359510	-0.0626927	-0.0571328	-0.00442895	74	89	23SrDNA	NA	Bacillariophyta	Coscinodiscophyceae	NA	Thalassiosiraceae	Thalassiosira oceanica	0.156066	0.0141542	0.109266	0.000667597	0.00491709	0.26601	1	2.05263	5.875	3.88889
11106142031918636	-0.0183651	-0.0360091	0.0102533	434	229	FungusITS	Fungi	Ascomycota	Dothideomycetes	Pleosporales	NA	Camarographium carpini	1	1	1	1	1	1	0	0	1.5	1.16667
1110612950925137	-0.0155897	0.0248165	0.04052	478	362	Diatom18S	NA	NA	Chrysophyceae	NA	NA	Spumella-like flagellate JBAF33	1	0.231254	1	0.478405	1	0.231254	6.92308	0.157895	0.625	0.111111
11106103621839712	-0.0308121	0.0239688	-0.0468373	299	377	FungusITS	Fungi	Ascomycota	NA	NA	NA	ascomycete sp. nasa65	1	1	0.182632	1	0.465113	0.182632	0.0769231	1.21053	0.25	0.166667
1110598271723615	-0.0586358	-0.0566336	-0.00478373	96	94	23SrDNA	NA	NA/Bacillariophyta	Florideophyceae/Bacillariophyceae	Ceramiales/Naviculales	Rhodomelaceae/Naviculaceae	Neosiphonia japonica/Navicula salinicola/Navicula sp. CCMP2566/Navicula ramosissima	0.0431613	0.0431613	0.0564511	0.000146462	0.00023823	0.559855	0.692308	1.10526	4.75	2.55556
1110593561361759	-0.0632728	-0.0652179	0.0177957	70	65	23SrDNA	NA	Bacillariophyta	Coscinodiscophyceae	NA	Thalassiosiraceae	Thalassiosira pseudonana/Thalassiosira oceanica	0.840124	0.00144111	0.000545404	0.00144111	0.000653912	0.943651	1.53846	1.47368	5.875	5
1110558391030310	-0.046627	0.0626404	0.0949582	194	74	Diatom18S	NA	NA	Chrysophyceae	Chromulinales	Chromulinaceae	Ochromonas sp. CCMP2767/Ochromonas sp. SAG 933.10/Ochromonas vasocystis/Uroglena sp. CCMP2768	0.788013	3.13365e-10	0.788013	8.58623e-07	0.543843	1.49858e-11	62.0769	4.47368	14.625	9.5
11105278331824478	-0.0511651	0.00564356	0.0531246	160	623	23SrDNA	NA	NA	Cryptophyta	Cryptomonadales	Cryptomonadaceae	Cryptomonas marssonii	0.74837	0.574054	0.574054	0.74837	0.220221	0.0366861	2.69231	0.631579	2.375	1.61111
1110527727110367	-0.0137175	-0.0222028	0.00657537	508	409	FungusITS	Fungi	Ascomycota	NA	NA	NA	Anguillospora longissima	1	1	1	1	1	1	0	0.105263	0	0.444444
11105258651418510	-0.0141794	0.0197684	-0.0248234	501	459	FungusITS	Fungi	Ascomycota	Dothideomycetes	Myriangiales	Elsinoaceae	Elsinoe verbenae	1	1	0.860868	1	1	0.902747	0	0.263158	0	0
1110521926846149	-0.0452721	-0.0366826	0.014252	203	222	FungusITS	Fungi	NA	NA	NA	NA	fungal sp. 112m	0.902153	0.902153	0.401988	0.401988	0.148219	0.902153	7.76923	4.15789	21.25	14.4444
11105212771484154	-0.0417629	-0.0226643	-0.0221844	226	402	23SrDNA	NA	Bacillariophyta	Bacillariophyceae	Naviculales	Sellaphoraceae	Sellaphora sp. KME-2009a/Sellaphora auldreekie	3.73446e-08	1	1	1.71764e-06	3.29914e-07	1	0.769231	0.684211	4.875	0.222222
11105201231784518	-0.0393015	-0.0515338	0.00555217	235	121	23SrDNA	NA	Bacillariophyta	Bacillariophyceae	Naviculales	Naviculaceae/Sellaphoraceae	Fistulifera pelliculosa/Sellaphora blackfordensis	0.100434	0.00999226	0.0762219	1	1	0.885562	0	0.421053	0.25	1.33333
11105197112164012	-0.0333123	-0.0541283	-0.0114281	284	103	FungusITS	Fungi	NA	NA	NA	NA	fungal sp. acwVHS26_13	1.75438e-05	0.906992	0.857631	6.60619e-06	1.06221e-06	0.906992	0.615385	0.0526316	17.875	2.55556
11105188771330610	-0.0347878	0.0359792	-0.00126519	272	230	FungusITS	Fungi	Ascomycota	Sordariomycetes	Diaporthales	Valsaceae	Cytospora sp. VL218	1	0.779003	0.950208	1	1	1	0.846154	0.684211	0.75	0.111111
11105169122407124	-0.0116294	-0.0172995	0.00880722	598	496	FungusITS	Fungi	Ascomycota	Dothideomycetes	Venturiales	Venturiaceae	Cylindrosympodium lauri	1	1	1	1	1	1	0	0.473684	0	7
11105168011691112	-0.0307095	0.0635189	0.0464764	300	69	23SrDNA	NA	NA	Cryptophyta	Pyrenomonadales	Chroomonadaceae	Chroomonas sp. HBI 3577x	1	0.00640721	1	0.0232154	1	0.0293577	1.07692	0.263158	0	0.0555556
11105120732106110	-0.0377094	-0.0432122	-0.0341306	250	164	23SrDNA	NA	Phaeophyceae	NA	NA	NA	Asteronema breviarticulatum	1.70545e-17	1	1	4.14762e-17	4.14762e-17	0.930337	0	0.736842	11.375	0.333333
11105105281647524	-0.00978138	0.0319272	0.0350089	655.5	270.5	FungusITS	Fungi	Ascomycota	NA	NA	NA	Helminthosporium velutinum	1	0.647716	1	0.783897	1	0.647716	6.07692	0	0	0
11105100542614030	-0.0155465	0.0230325	0.0397521	479	395	Diatom18S	NA	NA	Chrysophyceae	NA	NA	Spumella-like flagellate JBAF33	1	0.266472	1	0.545376	1	0.266472	7.30769	0.157895	0.75	0.222222
111045743932210	-0.0792675	0.00243808	-0.0451833	6	648	Diatom18S	NA	NA	Chrysophyceae	Chromulinales	Chromulinaceae	Spumella-like flagellate JBNA46	0.180457	0.00679939	0.000117505	0.0011465	0.0578737	4.24775e-09	10.3846	33.3158	25.25	20.3333
1110427079946720	-0.0220355	0.0333579	-0.0148411	384	252	FungusITS	Fungi	Ascomycota	Dothideomycetes	Capnodiales	Mycosphaerellaceae	Mycosphaerella pini/Passalora sp. CPC 12319/Mycosphaerella microsora/Pantospora guazumae/Mycosphaerella valgourgensis	1	1	0.863469	1	1	1	0.692308	0.947368	0	0
11104250012041820	-0.0261207	0.0127538	-0.000198734	340	572	FungusITS	Fungi	Ascomycota	NA	NA	NA	Ascomycota sp. TMS-2011	1	1	1	1	1	1	13.3077	8.05263	17.625	2.72222
11104222571799336	-0.0171685	-0.028052	-0.0139815	455	305	FungusITS	Fungi	Ascomycota	Dothideomycetes	NA	NA	Dothideomycetes sp. genotype 257	0.0118492	1	1	0.0122567	0.0101138	1	0	0	6.125	0.166667
11104212791737512	-0.0166761	0.021044	-0.0401915	462	438	FungusITS	Fungi	Ascomycota	Leotiomycetes	NA	Rhytismataceae	Hypoderma rubi	1	1	0.57971	1	0.770118	0.640704	0	7.52632	0	0
11104204651550680	-0.0102401	0.0275752	0.0398571	642.5	314.5	FungusITS	Fungi	Ascomycota	Dothideomycetes	Capnodiales	Mycosphaerellaceae	Cercospora cf. nicotianae CBS 132632	1	0.647716	1	0.783897	1	0.647716	0.384615	0	0	0
11104191661459684	-0.0172383	0.0212035	-0.00716571	453	434	Diatom18S	NA	Bacillariophyta	Fragilariophyceae	Fragilariales	Fragilariaceae	Fragilariaceae sp. RCC2043	1	1	1	1	1	1	7.15385	8.57895	3	0.166667
1110418152927610	-0.044107	0.0410596	-0.0874825	209	182	23SrDNA	NA	Phaeophyceae	NA	Laminariales	Laminariaceae	Saccharina japonica	1	1	8.7334e-07	1	0.00128321	2.91058e-06	0	10.9474	2.25	0.277778
11104176721965612	-0.0216292	0.0125827	-0.0159345	391	573	FungusITS	Fungi	Ascomycota	NA	NA	NA	Anguillospora longissima	1	1	1	1	1	1	0.0769231	0.315789	0	0.111111
11104175741711610	-0.0567935	0.0387906	-0.0768959	115	204	Diatom18S	NA	NA	Chrysophyceae	NA	NA	Spumella-like flagellate JBC27	0.00634887	0.491258	4.21029e-08	0.0374975	0.101506	4.19321e-06	1.61538	10.4737	6.75	0.5
11104175062064928	-0.0140318	0.0151108	-0.0305868	503	537	FungusITS	Fungi	Basidiomycota	Agaricomycetes	Auriculariales	Exidiaceae	Exidia sp. PBM 2527	1	1	1	1	1	1	0	0.315789	0.125	0
1110412083682611	-0.0280913	0.0351108	-0.059805	321	239	FungusITS	Fungi	Basidiomycota	Tremellomycetes	Tremellales	NA	Bullera ninhbinhensis	1	1	0.0128199	1	0.072833	0.0238223	0.153846	38.9474	1.375	0.111111
11104117521767624	-0.00891285	0.0330863	0.042304	666.5	257.5	FungusITS	Fungi	Ascomycota	Sordariomycetes	Calosphaeriales	Calosphaeriaceae	Phaeoacremonium austroafricanum	1	0.647716	1	0.783897	1	0.647716	0.461538	0	0	0
11104117411879516	-0.0132176	0.0343734	0.0347307	523	244	FungusITS	Fungi	Ascomycota/NA	Sordariomycetes/NA	Microascales/Hypocreales/NA/Calosphaeriales	Halosphaeriaceae/NA/Nectriaceae/Calosphaeriaceae	Sigmoidea sp. TUB7956/Sarocladium kiliense/Sarocladium strictum/fungal sp. IK7/Acremonium sp. JJP-2009a/Sigmoidea sp. C-4/Acremonium sp. ATCC MYA-3933/Nectria mauritiicola/Sarocladium zeae/Phaeoacremonium hungaricum/Hypocreales sp. s085/Acremonium sp. 2 J12/Hypocreales sp. r370/Phaeoacremonium tuscanum/Hypocreales sp. r338b/Acremonium sp. ATCC MYA-3932	1	0.371063	1	0.529869	1	0.371063	1.07692	0	0	0
11104112991672312	-0.014475	0.00967117	-0.0203472	494	601	FungusITS	Fungi	Ascomycota	Sordariomycetes	Hypocreales	Nectriaceae	Nectria sp. 06VT11B/Nectria flavoviridis/Nectria sp. 06VT11A	1	1	1	1	1	1	0.0769231	4.26316	0.5	0.333333
11104105162028656	-0.0125027	0.0111516	-0.0204088	558	592	FungusITS	Fungi	Basidiomycota	Tremellomycetes	Tremellales	NA	Bullera variabilis	1	1	1	1	1	1	0	0.526316	0	0
11104101072432222	-0.0117588	0.0142981	-0.0290443	592	551	FungusITS	Fungi	Ascomycota	Saccharomycetes	Saccharomycetales	Pichiaceae	Pichia sp. LHE	1	1	1	1	1	1	0	0.842105	0	0
111039922177281	-0.019902	-0.0112752	-0.00818661	411	587	FungusITS	Fungi	NA	NA	NA	NA	fungal sp. NLEndoHerit_029_2008N4-30-2C	1	1	1	1	1	1	0	0.842105	0	1
1110393601197710	-0.0615016	0.0522198	-0.082281	80	115	23SrDNA	NA	NA	Cryptophyta	Cryptomonadales	Cryptomonadaceae	Plagioselmis nannoplanctica	0.0107764	0.199921	5.3392e-14	0.146046	1.31247e-05	1.31201e-10	6.38462	32.8947	13.625	2.22222
1110392491172371	-0.01104	-0.0218208	0.00753325	620.5	419.5	FungusITS	Fungi	Ascomycota/NA	Sordariomycetes/NA	Trichosphaeriales/NA	Trichosphaeriaceae/NA	Nigrospora sp. P49E5/Nigrospora sp. P39E2/Nigrospora sp. P49E2/Nigrospora sp. P49E3/Nigrospora sp. JK55/Nigrospora oryzae/fungal endophyte/Nigrospora sp. TMS-2011	1	1	1	1	1	1	0	0	0	0.222222
1110386352463510	-0.054568	-0.0393651	-0.0425057	133	198	Diatom18S	NA	NA	Chrysophyceae	Chromulinales	Dinobryaceae	Dinobryon sociale/Dinobryon sertularia	6.12852e-05	0.207101	0.544396	1.50595e-06	0.000220427	0.0893748	1	7.36842	22	5.77778
111037483973869	-0.013675	0.0194752	-0.031422	512	463	FungusITS	Fungi	Ascomycota	Orbiliomycetes	Orbiliales	Orbiliaceae	Dactylellina haptospora	1	1	1	1	1	1	0	0.421053	0	0
1110344332244011	-0.0510779	-0.0811217	0.0290717	161	26	23SrDNA	NA	Bacillariophyta	Bacillariophyceae	Naviculales	Naviculaceae	Fistulifera pelliculosa	1.07095e-09	2.12749e-12	1.84792e-11	0.791269	0.791269	0.40265	0.230769	6.52632	2.375	40.1667
1110342961937768	-0.0233462	0.0273573	0.0148317	369	321	FungusITS	Fungi	Basidiomycota	Tremellomycetes	Tremellales/NA	NA	Cryptococcus flavescens/Tremellales sp. LM48/Tremellales sp. LM339/Cryptococcus terrestris/Tremellales sp. LM662/Tremellales sp. LM651/Tremellales sp. LM649/Tremellales sp. LM47/Cryptococcus sp. 3 TMS-2011/Tremellales sp. LM333/Tremellales sp. LM629	1	0.620168	1	1	1	1	0.461538	0.157895	0.375	0
1110332191562510	-0.027182	0.00158898	0.0127141	328	659	FungusITS	Fungi	Ascomycota	NA	NA	NA	ascomycete sp. MT11-6655jd	1	1	1	1	1	1	0.461538	0.157895	0.625	0.277778
1110331791888772	-0.0166277	0.00737342	-0.0225459	463	609	FungusITS	Fungi	Basidiomycota	Tremellomycetes	Tremellales	NA	Kwoniella heveanensis	1	1	1	1	1	1	0	0.263158	0.375	0
1110325507563033	-0.0109266	0.0184903	0.0323268	630	479	FungusITS	Fungi	Ascomycota	Dothideomycetes	Capnodiales	Mycosphaerellaceae	Zymoseptoria tritici	1	0.647716	1	0.783897	1	0.647716	0.307692	0	0	0
11103239701351518	-0.0195399	0.0188634	0.0327055	416	475	FungusITS	Fungi	Ascomycota	Dothideomycetes	Capnodiales	Mycosphaerellaceae	Mycosphaerella sp. 7 ICMP 18928	1	1	1	1	1	1	0.384615	0.105263	0.125	0.111111
1110323298470310	-0.0332372	0.0630962	0.0249416	285	71	FungusITS	Fungi	Ascomycota	Sordariomycetes	Calosphaeriales	NA	Calosphaeriales sp. ICMP 17422	0.72539	0.0270351	0.361843	0.252492	0.72539	0.481973	22.3846	11.8421	3.875	0.166667
11103201551448186	-0.0450127	0.0454321	-0.0776656	204	152	23SrDNA	NA	NA	Cryptophyta	Pyrenomonadales	Chroomonadaceae	Chroomonas sp. HBI 3577x	1	1	4.47517e-07	1	8.32369e-06	4.47517e-07	0	5.73684	0	0.5
1110319530964310	-0.0643161	0.0856788	-0.0358626	60	19	23SrDNA	NA	NA	Cryptophyta	Pyrenomonadales	Chroomonadaceae	Chroomonas sp. HBI 3577x	0.629376	1.21846e-06	2.87987e-14	9.72765e-06	1.87835e-11	0.000495717	25.1538	38.9474	2.375	4.38889
11103188201366430	-0.00952749	0.0235154	0.0360614	657	388	FungusITS	Fungi	Ascomycota	Dothideomycetes	Capnodiales	Teratosphaeriaceae	Batcheloromyces leucadendri	1	0.672431	1	0.785136	1	0.672431	2.07692	0.0526316	0	0
11103180552156856	-0.016545	0.0074292	-0.0226945	467	608	FungusITS	Fungi	Ascomycota	Dothideomycetes	Capnodiales	Teratosphaeriaceae/NA	Austroafricana associata/Capnodiales sp. np0805F	1	1	1	1	1	1	0	1.57895	0	0.722222
1110317284711121	-0.0146106	-0.0165384	0.00410912	490	506	FungusITS	Fungi	Ascomycota	Dothideomycetes	Pleosporales	Lophiostomataceae	Lophiostoma chamaecyparidis	1	1	1	1	1	1	0	0.157895	0	0.444444
1110317237699272	-0.0127976	-0.0149577	-0.00917886	543	542	FungusITS	Fungi	Ascomycota	Dothideomycetes	Capnodiales	Mycosphaerellaceae	Mycosphaerella handelii	0.141466	1	1	0.141466	0.141466	1	0	0	0.5	0
1110317185752510	-0.0215188	-0.0177503	-0.0269191	393	490	FungusITS	Fungi	Ascomycota	Sordariomycetes	NA	NA	Sordariomycetes sp. SAB-2009a	0.0468073	1	1	0.0579602	0.128512	1	0	0.0526316	0.25	0
11103171511853910	-0.0167285	0.0132259	0.039591	461	565	FungusITS	Fungi	Ascomycota/NA	Dothideomycetes/NA	NA	NA	Epicoccum nigrum/Epicoccum sp. CHTAM6/Epicoccum sp. TMS-2011/Epicoccum sp. MLN8/Epicoccum sp. 22MS01/Epicoccum sp. YXN14/fungal endophyte	1	1	1	1	1	0.947295	2.07692	0.0526316	0	1.05556
1110316731477211	-0.063343	0.0470439	-0.0167971	68	140	23SrDNA	NA	NA	Cryptophyta	Cryptomonadales	Cryptomonadaceae	Cryptomonas marssonii	0.877944	0.221882	0.0121364	0.877944	0.258061	0.877944	5.15385	6.42105	3.25	2.16667
11103159731367940	-0.0107602	-0.0182015	0.0105855	636.5	482.5	FungusITS	Fungi	Ascomycota	Dothideomycetes	NA	Micropeltidaceae	Stomiopeltis sp. RS5.1/Stomiopeltis sp. RS5.2	1	1	1	1	1	1	0	0	0	0.277778
11103157011548266	-0.0133959	0.015026	-0.0293852	519	539	FungusITS	Fungi	Ascomycota	Sordariomycetes	Calosphaeriales	Calosphaeriaceae	Jattaea prunicola	1	1	1	1	1	1	0	0.842105	0	0
1110315346728682	-0.013018	-0.0362016	0.0144411	529	227	23SrDNA	NA	NA	Cryptophyta	Cryptomonadales	Cryptomonadaceae	Plagioselmis nannoplanctica	0.894591	0.702113	0.621527	1	1	1	0	0	0.25	6.33333
11103152301335236	-0.0111468	-0.0158204	-0.00571264	615.5	519.5	FungusITS	Fungi	Ascomycota	Sordariomycetes	Chaetosphaeriales	Chaetosphaeriaceae	Pyrigemmula aurantiaca	0.141466	1	1	0.141466	0.141466	1	0	0	16.125	0
11103137381330794	-0.0220406	0.00794496	-0.00940104	383	606	FungusITS	Fungi	Ascomycota	Sordariomycetes	Hypocreales	Nectriaceae/NA	Fusarium sp. NRRL 25112/Fusarium equiseti/Hypocreales sp. LM285/Fusarium sp. MI 17/Fusarium sp. NRRL 13335/Fusarium chlamydosporum/Fusarium sp. FIESC_23a/Fusarium sp. P22E2/Hypocreales sp. LM153/Fusarium sp. FIESC_24a/Fusarium sp. NRRL 43638/Fusarium sp. NRRL 36575/Fusarium sp. FIESC_20a/Fusarium sp. NRRL 20722	0.996154	1	1	1	1	1	0.307692	0.210526	0.5	0
11103135791978660	-0.0363492	0.0412334	-0.0704433	259	180	Diatom18S	NA	NA	Chrysophyceae	NA/Chromulinales	NA/Chromulinaceae	Spumella-like flagellate JBC13/Spumella sp. 15G	1	1	0.000477838	1	0.00359831	0.00066485	0	3.21053	0	0.166667
1110313042641337	-0.0128403	-0.0198072	-0.0102869	534	457	FungusITS	Fungi	Basidiomycota	Tremellomycetes	Tremellales	NA/Tremellaceae	Bullera japonica/Auriculibuller fuscus	0.141466	1	1	0.141466	0.141466	1	0	0	2.5	0
1110312340218615	-0.0303978	0.0546367	0.0132861	302	101	FungusITS	Fungi	Basidiomycota	NA	NA	NA	Basidiomycota sp. D16	0.964253	0.119595	0.47245	0.313613	0.713144	0.713144	12.1538	7.31579	0.375	0.111111
1110310090294520	-0.0119597	0.0267354	0.0250103	577.5	335.5	FungusITS	Fungi	Ascomycota	Sordariomycetes	Sordariales	NA	Sordariales sp. r017	1	0.647716	1	0.783897	1	0.647716	0.538462	0	0	0
1110296341877518	-0.0235818	-0.047135	0.024423	367	139	FungusITS	Fungi	Ascomycota	Dothideomycetes/NA	Pleosporales/NA	Montagnulaceae/NA	Paraconiothyrium cyclothyrioides/Ascomycota sp. IDR1000010727	0.193238	0.0943325	0.0651572	1	1	1	0.0769231	0.105263	0.125	1.94444
111029447367833	-0.0123802	0.0357477	0.0424697	564	234	FungusITS	Fungi	Ascomycota	NA	NA	NA	Pseudotaeniolina globosa	1	0.264004	1	0.417408	1	0.264004	7.69231	0	0	0
1110294451135619	-0.0264046	-0.0246339	0.0040907	337	365	FungusITS	Fungi	Ascomycota	Sordariomycetes	Chaetosphaeriales	Chaetosphaeriaceae	Dictyochaeta simplex	0.809204	0.544146	0.935225	1	1	1	0.538462	3.73684	0.875	9.22222
1110281821403346	-0.0158832	0.00053667	0.0354391	473	667	FungusITS	Fungi	Ascomycota/NA	Dothideomycetes/NA	Pleosporales/NA	Didymellaceae/Leptosphaeriaceae/NA	Phoma sp. 3 TMS-2011/Ampelomyces sp. SLN5/Phoma sp. TMS-2011/Ampelomyces sp. M51/Phoma sp. FN-40/Phoma sp. CPO 10.003/Ascomycota sp. 23 YY-2011/Ascomycota sp. JY9/Phoma sp. P48E6/Dothideomycetes sp. 4-7/Ampelomyces sp. C34/Epicoccum sorghinum/Phoma sp. SLN8/Phoma sp. LH2/Ampelomyces sp. KUC5006/Phoma sp. GTMC 1.022/Ascomycota sp. LM243/fungal sp. S4 ZLY-2010/Phoma sp. P48E5	1	1	1	1	1	1	1.53846	0	0	1.33333
11102734459341	-0.0234312	0.0303618	-0.0518903	368	289	FungusITS	Fungi	Basidiomycota	NA/Agaricomycetes	NA/Russulales	NA/Peniophoraceae	Basidiomycota sp. D3/Peniophora cinerea	1	1	0.0819089	1	0.206714	0.117864	0	0.368421	0	0
1110268272259979	-0.0102401	0.0275752	0.0398571	642.5	314.5	FungusITS	Fungi	Ascomycota	Sordariomycetes	Hypocreales	Nectriaceae	Nectria cinnabarina/Nectria nigrescens	1	0.647716	1	0.783897	1	0.647716	0.769231	0	0	0
1110266571900114	-0.0581379	0.0277002	0.0453395	103	312	Diatom18S	NA	NA	Chrysophyceae	Chromulinales	Chromulinaceae	Uroglena sp. CCMP2768	1	0.0422795	1	0.385097	1	0.0422795	7.92308	3.26316	4.375	3.16667
1110262942283010	-0.0579843	-0.0112005	-0.0658034	105	591	23SrDNA	NA	Bacillariophyta	Coscinodiscophyceae	Melosirales	Melosiraceae	Melosira varians	7.90095e-07	0.370467	0.00229816	2.11763e-07	0.00357604	0.000439953	1.38462	18.1579	33.625	5.05556
111025564769110	-0.0267697	0.0231208	-0.0501408	334	394	FungusITS	Fungi	Basidiomycota	Agaricomycetes	Auriculariales	Exidiaceae	Exidia glandulosa	1	1	0.197775	1	0.432609	0.182308	0	6.26316	0.875	0.833333
111025363923210	-0.0247481	-0.0297371	0.040818	359	294	FungusITS	Fungi	Basidiomycota	Malasseziomycetes	Malasseziales	Malasseziaceae	Malassezia globosa	0.293613	0.772271	0.094167	1	1	1	0.230769	0	0	0.555556
1110241901599913	-0.0256279	0.0152793	-0.042021	345	534	FungusITS	Fungi	Ascomycota	NA	NA	NA	Helminthosporium asterinum	0.970038	1	0.199294	0.970038	1	0.254333	0	0.894737	0.625	0
1110240051888656	-0.0149942	0.0221963	-0.0354678	485	410	FungusITS	Fungi	Ascomycota	Dothideomycetes	Capnodiales	Teratosphaeriaceae	Devriesia pseudoamericana	1	1	0.822583	1	0.976249	0.867798	0	1.21053	0	0
1110239191228310	-0.0757741	0.00617916	-0.00182597	16	619	Diatom18S	NA	NA	Chrysophyceae	NA	NA	Spumella-like flagellate JBAF33	1.11162e-05	0.0196009	0.759069	0.0196009	4.76916e-06	0.0162188	223.538	356.474	67.125	344
1110236911189735	-0.0128403	-0.0198072	-0.0102869	534	457	FungusITS	Fungi	Ascomycota	Dothideomycetes	Pleosporales	Massarinaceae	Massarina eburnea	0.141466	1	1	0.141466	0.141466	1	0	0	0.625	0
1110230091090210	-0.0160754	-0.0147377	-0.0166977	470	546	FungusITS	Fungi	Ascomycota/NA	Sordariomycetes/NA/Leotiomycetes/Eurotiomycetes	Hypocreales/NA/Helotiales/Eurotiales	Nectriaceae/Cordycipitaceae/NA/Ophiocordycipitaceae/Hyaloscyphaceae/Aspergillaceae	Fusarium sp. FTSC_grp2 KOD-2010/Fusarium sp. F13/Fusarium avenaceum/Fusarium flocciferum/Fusarium sp. MOD-13/Fusarium sp. SZ1/Fusarium sambucinum/Fusarium sp. MPG-5/Fusarium sp. SA1-1/Fusarium sp. CHTAM47/Fusarium sp. PPn9-A Fr/Cordyceps sp. CC-1/Fusarium acuminatum/Fusarium sp. CBS 130337/Fusarium sp. 2-12-2/Fusarium tricinctum/Fusarium sp. FS1/Fusarium sp. SA8-4/Fusarium sp. Sa8-8/Fusarium sp. …	0.200236	1	1	0.218871	0.255253	1	0	0.0526316	0.375	0
11102278031872342	-0.0125771	0.0332435	0.0478603	555	254	Diatom18S	NA	NA	Chrysophyceae	Chromulinales	Paraphysomonadaceae	Paraphysomonas butcheri	1	0.433774	1	0.588956	1	0.35478	2.61538	0	0.125	0.222222
1110225334893022	-0.0121082	0.0143833	-0.0202581	575	549	FungusITS	Fungi	NA	NA	NA	NA	fungal sp. NLEndoHerit_029_2008N4-30-2C	1	1	1	1	1	1	0	0.842105	0	0
1110225271552052	-0.0132205	-0.0167657	0.00745792	522	503	FungusITS	Fungi	Ascomycota	Dothideomycetes	Capnodiales	Teratosphaeriaceae	Myrtapenidiella eucalypti	1	1	1	1	1	1	0	0.157895	0	0.555556
111022493156043	-0.014781	-0.0310036	0.0103017	487	281	FungusITS	Fungi	Ascomycota	Dothideomycetes	Myriangiales	NA	Endosporium aviarium	1	1	1	1	1	1	0	0	0.125	0.222222
11102246182184410	-0.079876	0.00470881	0.0556578	4	629	Diatom18S	NA	NA	Chrysophyceae	Chromulinales	Chromulinaceae	Uroglena sp. CCMP2768	0.0829122	0.00177311	2.5331e-07	9.42907e-05	0.005218	2.68156e-12	458.231	209.421	306.5	361.278
1110224007816035	-0.0242551	-0.0291878	-0.00918678	364	297	FungusITS	Fungi	Ascomycota	NA	NA	NA	ascomycete sp. MT11-6655jd	1	1	1	0.803819	1	1	0	0.842105	2.75	1.27778
1110223465665771	-0.01104	-0.0218208	0.00753325	620.5	419.5	FungusITS	Fungi	Ascomycota	Leotiomycetes	NA	NA	Scytalidium circinatum/Scytalidium sp. YG-2010a	1	1	1	1	1	1	0	0	0	0.777778
1110221320719894	-0.0125835	0.0120114	-0.0245821	553.5	578.5	FungusITS	Fungi	Ascomycota	NA	NA	NA	Pseudotaeniolina globosa	1	1	1	1	1	1	0	0.263158	0	0
11102206591692348	-0.0439953	0.0641231	0.0508669	211	67	23SrDNA	NA	NA	Cryptophyta	Cryptomonadales	Cryptomonadaceae	Cryptomonas pyrenoidifera/Cryptomonas curvata	0.635602	2.13422e-05	0.590565	0.00842365	0.997467	0.000881885	19.4615	5.26316	5.25	1.05556
11102189301954510	-0.0665314	0.00207949	0.0686976	50	653	23SrDNA	NA	NA	Cryptophyta	Cryptomonadales	Cryptomonadaceae	Cryptomonas curvata	8.61223e-05	0.872519	0.000176255	0.00011228	0.371286	0.000277343	48.3077	18.7368	7.75	47.1667
11102186891739740	-0.0114966	0.0117371	-0.0254751	604	583	FungusITS	Fungi	Ascomycota	Dothideomycetes	Capnodiales	Teratosphaeriaceae	Apenidiella strumelloidea	1	1	1	1	1	1	0	0.315789	0	0
11102182601648852	-0.0123138	0.0128169	-0.0219421	566	571	FungusITS	Fungi	Ascomycota/NA	Leotiomycetes/NA	Helotiales/NA	NA	cf. Phialocephala sp. AU_BD15/fungal endophyte	1	1	1	1	1	1	0	0.421053	0	0
1110218049436737	-0.0222864	-0.00569038	-0.0137408	382	622	FungusITS	Fungi	Basidiomycota	Tremellomycetes	Tremellales	Tremellaceae/NA	Tremella mycophaga/Cryptococcus skinneri	0.0343113	1	1	0.0977868	0.0708221	1	1.30769	1.10526	8.75	0
1110218020875659	-0.0129796	0.0355189	0.0437334	531	236	FungusITS	Fungi	Basidiomycota	NA	NA	NA	Rhodotorula ferulica	1	0.14671	1	0.276703	1	0.14671	0.846154	0	0	0
1110217845757946	-0.0112054	-0.0219879	0.0105943	610	414	FungusITS	Fungi	Ascomycota	Saccharomycetes	Saccharomycetales	Pichiaceae	Pichia sp. LHE	1	1	1	1	1	1	0	0	0	0.888889
1110217842233688	-0.0640715	0.0430205	-0.0287903	62	169	23SrDNA	NA	NA	Cryptophyta	Cryptomonadales	Cryptomonadaceae	Cryptomonas marssonii	1	0.43077	0.00167923	1	0.112154	0.180485	1.61538	2.68421	1.25	0.833333
11102177591910712	-0.0158906	-0.0386818	0.0152032	472	207	FungusITS	Fungi	Ascomycota	Sordariomycetes	Hypocreales	Clavicipitaceae	Pochonia suchlasporia	0.883474	0.684322	0.60307	1	1	1	0	0	0.125	2.94444
11102172872551754	-0.0101085	-0.021349	0.0143689	645.5	429.5	FungusITS	Fungi	Ascomycota	Dothideomycetes	Venturiales	Venturiaceae	Tothia fuscella	1	1	1	1	1	1	0	0	0	0.555556
1110216862181601	-0.0109938	-0.0258889	0.0129233	622.5	344.5	FungusITS	Fungi	Ascomycota	Sordariomycetes	Calosphaeriales	NA	Calosphaeriales sp. ICMP 17422	1	1	1	1	1	1	0	0	0	1.05556
11102165512300826	-0.0134473	-0.0299903	0.0134108	517	290	FungusITS	Fungi	Ascomycota	Saccharomycetes	Saccharomycetales	Saccharomycetaceae	Issatchenkia scutulata	0.936838	0.829527	0.755921	1	1	1	0	0	0	8.27778
11102161982387024	-0.0178385	0.0236068	-0.0414779	441	386	FungusITS	Fungi	Ascomycota	Saccharomycetes	Saccharomycetales	Metschnikowiaceae	Metschnikowia sp. JJW-2009a	1	1	0.50647	1	0.70296	0.569969	0	0.315789	0	0
1110215685497394	-0.0125835	0.0120114	-0.0245821	553.5	578.5	FungusITS	Fungi	NA	NA	NA	NA	fungal sp. ARIZ L354	1	1	1	1	1	1	0	0.210526	0	0
1110215666418442	-0.00891285	0.0330863	0.042304	666.5	257.5	FungusITS	Fungi	Chytridiomycota	Chytridiomycetes	Rhizophydiales	Alphamycetaceae	Alphamyces chaetifer	1	0.647716	1	0.783897	1	0.647716	1.07692	0	0	0
11102153292191612	-0.0203172	-0.00175483	-0.0365949	407	656	FungusITS	Fungi	Basidiomycota	Tremellomycetes	Tremellales	NA	Cryptococcus sp. FYB-2007a	0.465388	1	1	0.473091	1	1	0	1.63158	3.375	0
11102149872164136	-0.0111468	-0.0158204	-0.00571264	615.5	519.5	FungusITS	Fungi	Ascomycota	Saccharomycetes	Saccharomycetales	Pichiaceae	Pichia manshurica	0.141466	1	1	0.141466	0.141466	1	0	0	2	0
11102146721042684	-0.012213	-0.0156927	-0.0143849	570.5	527.5	FungusITS	Fungi	Basidiomycota	Tremellomycetes	Tremellales	Tremellaceae	Bandoniozyma complexa	0.141466	1	1	0.141466	0.141466	1	0	0	1.5	0
1110214556520012	-0.012812	-0.038088	0.00930402	540	213	FungusITS	Fungi	Basidiomycota	Tremellomycetes	Tremellales	NA	Trichosporonales sp. LM266	1	1	1	1	1	1	0	0	0	1.83333
11102142881436010	-0.0508516	0.0160113	0.00255352	162	515	Diatom18S	NA	NA	Chrysophyceae	NA/Chromulinales	NA/Chromulinaceae	Spumella-like flagellate JBAF32/Spumella-like flagellate JBC31/Spumella-like flagellate JBC30/Spumella-like flagellate JBAS38	1	1	1	1	1	1	32.6923	27.8421	25	20.6111
1110213916738064	-0.0125528	-0.030672	0.0196531	556	286	FungusITS	Fungi	Ascomycota	NA	NA	NA	Ascomycota sp. AR-2010	1	1	1	1	1	1	0	0	0	5.77778
1110213701481893	-0.0186392	0.0516481	0.0355501	429	120	FungusITS	Fungi	Ascomycota	Dothideomycetes	Pleosporales	Massarinaceae	Massarina eburnea	1	0.209038	1	0.425967	1	0.470702	1.15385	0.315789	0	0
11102134571850012	-0.012812	-0.038088	0.00930402	540	213	FungusITS	Fungi	Basidiomycota	Tremellomycetes	Tremellales	Tremellaceae/NA	Tremella mycophaga/Cryptococcus skinneri	1	1	1	1	1	1	0	0	0	0.333333
11102131472224212	-0.0293463	-0.0635227	0.0300864	313	68	FungusITS	Fungi	Ascomycota	Sordariomycetes	Chaetosphaeriales	Chaetosphaeriaceae	Dictyochaeta simplex	0.0636772	0.0073562	0.00295333	1	1	1	0	0	1.375	10.3333
11102131091041420	-0.0172005	-0.0325547	0.0179654	454	267	FungusITS	Fungi	Ascomycota	Leotiomycetes	NA	Rhytismataceae	Rhytisma acerinum	0.504508	0.37641	0.29859	1	1	1	0	0	0	9.61111
11102128962130712	-0.0171492	-0.0333574	0.0141529	456	253	FungusITS	Fungi	Ascomycota	NA	NA	NA	ascomycete sp. HKC14/ascomycete sp. HKA32	1	0.807133	0.732034	1	1	1	0	0	0.125	0.222222
1110212454574868	-0.0117691	0.0307104	0.030806	589	285	FungusITS	Fungi	Basidiomycota	Agaricomycetes	Auriculariales	Exidiaceae	Exidia glandulosa	1	0.647716	1	0.783897	1	0.647716	2.53846	0	0	0
11102121402483736	-0.0109155	0.0265347	0.0394231	631	338	FungusITS	Fungi	Ascomycota	Dothideomycetes	Capnodiales	Dissoconiaceae	Uwebraunia commune	1	0.651536	1	0.981935	1	0.651536	1.23077	0	0.125	0
1110211310805312	-0.0137547	-0.0402755	0.0104358	506	189	FungusITS	Fungi	NA	NA	NA	NA	fungal sp. BMP3045	1	1	1	1	1	1	0	0	0	0.666667
11102110691117194	-0.0258974	-0.0163317	-0.00336412	344	510	FungusITS	Fungi	NA	NA	NA	NA	fungal endophyte	1	0.952129	1	1	1	1	0.153846	1.47368	0.25	2.66667
11102106361569310	-0.0194179	0.0476162	0.0381167	421	134	FungusITS	Fungi	Ascomycota	Leotiomycetes	Helotiales	Hyaloscyphaceae	Proliferodiscus alboviridis	1	0.0611851	1	0.142023	1	0.13195	1.38462	0.210526	0	0
11102101361408926	-0.012685	-0.0216434	0.0092501	551	423	FungusITS	Fungi	NA	NA	NA	NA	fungal endophyte	1	1	1	1	1	1	0	0	0	3.22222
111019928507417	-0.0193161	0.0255141	-0.0376365	423	350	FungusITS	Fungi	Basidiomycota	Tremellomycetes	Tremellales	NA/Tremellaceae	Cryptococcus skinneri/Tremella mycophaga	1	1	0.456295	1	0.639919	0.639919	0.307692	3.94737	0	0.0555556
111019692421710	-0.0456926	-0.0433303	-0.0167703	200	162	FungusITS	Fungi	NA	NA	NA	NA	fungal sp. NLEndoHerit_029_2008N4-30-2C	1	0.082153	0.87382	0.535122	1	0.535122	0.153846	9.63158	12.25	15.3889
1110196162289718	-0.0199408	-0.0189557	0.00285957	410	473	FungusITS	Fungi	Ascomycota	Sordariomycetes	Sordariales	Lasiosphaeriaceae	Apodus oryzae	1	0.86449	1	1	1	1	0	0.210526	0	0.722222
111019438667220	-0.0119597	0.0267354	0.0250103	579.5	333.5	FungusITS	Fungi	Ascomycota	Sordariomycetes	NA	NA	Myrmecridium phragmitis	1	0.647716	1	0.783897	1	0.647716	1.38462	0	0	0
1110190771446827	-0.0107602	-0.0182015	0.0105855	636.5	482.5	FungusITS	Fungi	Ascomycota	Dothideomycetes	Capnodiales	Teratosphaeriaceae	Neocatenulostroma microsporum/Neocatenulostroma germanicum	1	1	1	1	1	1	0	0	0	1.83333
1110188241767811	-0.00997486	0.0237864	0.0255115	649.5	382.5	FungusITS	Fungi	Ascomycota	Leotiomycetes	NA	NA	Leotiomycetes sp. ASR_H45_31A	1	0.647716	1	0.783897	1	0.647716	0.769231	0	0	0
111018508446255	-0.012213	-0.0156927	-0.0143849	570.5	527.5	FungusITS	Fungi	Ascomycota	Saccharomycetes	Saccharomycetales	NA	Candida sp. 10-1/Candida rugosa	0.141466	1	1	0.141466	0.141466	1	0	0	8.25	0
1110180341878813	-0.0350255	-0.0423256	0.00840334	270	175	FungusITS	Fungi	Basidiomycota	Tremellomycetes	Tremellales	NA	Tremellales sp. LM490/Cryptococcus sp. LH42/Cryptococcus flavus	0.166461	0.757816	0.494488	0.0471631	0.0136887	0.757816	5.30769	1.89474	34.75	13.1667
111017936193576	-0.0267167	-0.0237423	-0.0374713	335	385	FungusITS	Fungi	NA	NA	NA	NA	fungal sp. NLEndoHerit_029_2008N4-30-2C	0.000914444	1	1	0.00156262	0.00388318	1	0	0.263158	1.75	0
1110173461736211	-0.0215032	0.0272339	0.000167365	394	322	FungusITS	Fungi	Ascomycota	Dothideomycetes	Capnodiales	Mycosphaerellaceae	Phaeothecoidea melaleuca	1	0.864768	1	1	1	1	3.84615	2.26316	1.5	0.0555556
1110170922233810	-0.014428	0.00681255	-0.0215434	495	614	FungusITS	Fungi	Ascomycota	Dothideomycetes	Botryosphaeriales	Botryosphaeriaceae	Diplodia corticola/Botryosphaeria quercuum	1	1	1	1	1	1	0	0.368421	0.25	0
1110170521517917	-0.0095139	0.0274575	0.0273647	658	318	FungusITS	Fungi	Ascomycota	Dothideomycetes	Capnodiales	Teratosphaeriaceae	Devriesia xanthorrhoeae	1	0.647716	1	0.783897	1	0.647716	3.30769	0	0	0
111016899493711	-0.0496944	-0.0315029	-0.0201734	172	274	FungusITS	Fungi	Ascomycota	NA	NA	NA	Ascomycota sp. ARIZ PAOak1-13	0.00155896	1	1	0.000489053	0.00155896	1	3.07692	6.05263	22.625	6.11111
111016617931233	-0.0272642	-0.0167812	0.00687402	325	501	FungusITS	Fungi	Basidiomycota	Tremellomycetes	Tremellales	NA	Cryptococcus sp. APSS 862	0.0527256	1	1	0.205379	0.0443288	1	1	0.263158	3.375	0.388889
1110165251844291	-0.0122206	-0.0209417	-0.0106928	568.5	440.5	FungusITS	Fungi	Basidiomycota	Tremellomycetes	Tremellales	NA	Cryptococcus sp. CBS 8363	0.141466	1	1	0.141466	0.141466	1	0	0	0.625	0
111016370727010	-0.0220174	0.0503681	0.0374714	385	129	FungusITS	Fungi	Ascomycota	Dothideomycetes	Pleosporales	Pleosporaceae	Pyrenochaeta sp. 14009	1	0.0580721	1	0.176578	1	0.176578	6.23077	1.31579	0.125	0.0555556
1110162941103452	-0.0198495	-0.00608637	-0.023842	412	620	FungusITS	Fungi	Ascomycota	Dothideomycetes	Pleosporales	NA	Pleosporales sp. r243/Pleosporales sp. r263/Pleosporales sp. r242	0.898476	1	1	0.898476	1	1	0	0.315789	0.625	0.0555556
1110159212244933	-0.0168676	-0.0128195	0.0261484	460	569	FungusITS	Fungi	Ascomycota	Saccharomycetes	Saccharomycetales	NA	Candida rugosa	1	1	1	1	1	1	0.230769	0	0.125	0.333333
1110146572223969	-0.0122465	0.0177276	-0.0291431	567	491	FungusITS	Fungi	Ascomycota	Sordariomycetes	Calosphaeriales	Calosphaeriaceae	Jattaea mookgoponga	1	1	1	1	1	1	0	0.368421	0	0
1110142811602763	-0.0148056	0.0359356	0.00886115	486	231	FungusITS	Fungi	Ascomycota	Sordariomycetes	Diaporthales	Diaporthaceae	Diaporthe aspalathi/Diaporthe crotalariae	1	1	1	1	1	1	0.307692	0.210526	0	0
1110140901249923	-0.0269524	-0.00470181	-0.0248225	329	630	FungusITS	Fungi	Ascomycota	Sordariomycetes	Diaporthales	Valsaceae	Valsa malicola	1	1	1	1	1	0.920371	0	0.421053	0.25	0.222222
1110137351149511	-0.015145	0.0282513	0.0385737	482	304	FungusITS	Fungi	Ascomycota	Sordariomycetes	NA	NA	Myrmecridium schulzeri	1	0.169127	1	0.293039	1	0.169127	2.92308	0.105263	0	0
1110126011793611	-0.00997486	0.0237864	0.0255115	649.5	382.5	FungusITS	Fungi	Basidiomycota	Tremellomycetes	Tremellales	Tremellaceae	Bulleribasidium oberjochense	1	0.647716	1	0.783897	1	0.647716	0.769231	0	0	0
1110125922817021	-0.0108853	-0.0221673	0.0136068	632.5	411.5	FungusITS	Fungi	Ascomycota	Leotiomycetes	Helotiales	NA	Pilidium acerinum	1	1	1	1	1	1	0	0	0	1.05556
11101257271645936	-0.0117383	-0.0150407	-0.00671259	594	538	Diatom18S	NA	NA	Chrysophyceae	Chromulinales	Chromulinaceae	Spumella-like flagellate JBNA46	0.149457	1	1	0.149457	0.149457	1	0	0.0526316	2.25	0
11101254921926112	-0.0162378	-0.0251668	0.010194	469	355	FungusITS	Fungi	Ascomycota	Sordariomycetes	Diaporthales	Valsaceae	Cytospora rhodophila	1	1	1	1	1	1	0	0.105263	0.25	0.777778
1110124724957712	-0.012812	-0.038088	0.00930402	540	213	FungusITS	Fungi	NA	NA	NA	NA	fungal sp. c86	1	1	1	1	1	1	0	0	0	1.83333
11101246581410812	-0.0384743	0.060884	-0.00587252	239	78	FungusITS	Fungi	Ascomycota/NA	Dothideomycetes/NA	Pleosporales/NA	Didymellaceae/NA	Peyronellaea pomorum/ascomycete sp. Vega374/fungal endophyte/Phoma sp. F2/Phoma sp. 1 TMS-2011/Epicoccum sp. JJP-2009a/Phoma sp. DS1wsM30b/Phoma sp. MS-2011-F26/Phoma sp. KY-1/Peyronellaea americana/Phoma macrostoma/Phoma sp. 1LA47-3/Phoma sp. H39/Peyronellaea glomerata/Peyronellaea calorpreferens/Phoma aliena/Phoma sp. C6a10/Phoma herbarum/Phoma sp. W21/Phoma sp. MS-2011-F35	1	0.10021	0.10021	0.196573	0.196573	1	25.2308	23.3158	1.625	2.11111
1110124636627811	-0.0122119	0.0249589	0.031404	572	356	FungusITS	Fungi	NA/Ascomycota	NA/Sordariomycetes	NA/Hypocreales	NA	fungal sp. KF-1/fungal sp. APA-2013/Sarocladium strictum/Acremonium sp. P14E2/Acremonium sp. BF100/Acremonium sp. MAB-2010s/Acremonium sp. JJP-2009a	1	0.339006	1	0.495235	1	0.336964	3.23077	0	0	0.111111
11101242921078562	-0.0124229	-0.0219789	-0.00829644	559	415	FungusITS	Fungi	Ascomycota	Sordariomycetes	Sordariales	NA	Sordariales sp. r017	0.141466	1	1	0.141466	0.141466	1	0	0	1.125	0
11101242821742716	-0.0131512	0.0357386	0.040551	526	235	FungusITS	Fungi	Chytridiomycota	Chytridiomycetes	Rhizophydiales	Gorgonomycetaceae	Gorgonomyces haynaldii	1	0.239717	1	0.458955	1	0.239717	2.53846	0	0.125	0
11101239561386612	-0.0155334	-0.0405786	0.00680002	480	185	FungusITS	Fungi	Ascomycota	Dothideomycetes	Botryosphaeriales	Botryosphaeriaceae	Diplodia coryli/Diplodia sp. PDD 95985	1	1	1	1	1	1	0	0	0.125	0.222222
1110123760394695	-0.0117809	-0.0271327	0.0153523	588	328	FungusITS	Fungi	Ascomycota/NA	Eurotiomycetes/NA	Eurotiales/NA	Aspergillaceae/NA	Aspergillus sp. CCHA/Aspergillus amstelodami/Eurotium sp. IR1M/Aspergillus ruber/Aspergillus chevalieri/fungal sp. DQY-9/Eurotium sp. BF78/fungal endophyte	1	1	1	1	1	1	0	0	0	2.94444
11101233261089610	-0.024999	-0.0438148	0.0169714	354	160	FungusITS	Fungi	Ascomycota	NA	NA	NA	Lunulospora curvula	1	0.299099	0.313489	1	1	1	0	0.631579	1.5	4.38889
11101225481628316	-0.0108782	0.0137316	-0.021187	634	555	FungusITS	Fungi	Ascomycota	NA	NA	NA	Ascomycota sp. KWS 13	1	1	1	1	1	1	0	0.578947	0	0
11101222361122052	-0.0101085	-0.021349	0.0143689	645.5	429.5	FungusITS	Fungi	Basidiomycota	Tremellomycetes	Tremellales	NA	Cryptococcus cellulolyticus	1	1	1	1	1	1	0	0	0	2.33333
1110121809523210	-0.0116132	0.0112136	-0.0192074	600.5	589.5	FungusITS	Fungi	Ascomycota	Dothideomycetes	Capnodiales	Mycosphaerellaceae	Passalora intermedia	1	1	1	1	1	1	0	0.105263	0	0
1110121710506715	-0.0118166	0.0114214	-0.0196592	585	586	FungusITS	Fungi	Ascomycota/NA	Sordariomycetes/NA	Hypocreales/NA	Nectriaceae/NA	Neonectria lungdunensis/Nectria lugdunensis/Neonectria shennongjiana/fungal sp. 222c/Thelonectria lucida	1	1	1	1	1	1	0	3	0	0
1110121441664310	-0.0180891	-0.00217325	0.0201832	440	652	FungusITS	Fungi	Ascomycota	Dothideomycetes	Tubeufiales	Tubeufiaceae	Acanthostigma perpusillum	1	1	1	1	0.79395	1	0.153846	0	0.25	0.0555556
11101212161261624	-0.0145537	0.0215813	-0.0305654	492	426	FungusITS	Fungi	Ascomycota	Dothideomycetes	Pleosporales/Botryosphaeriales	Didymellaceae/Phyllostictaceae	Boeremia foveata/Phoma multirostrata/Boeremia exigua/Phyllosticta sojicola/Phoma macrostoma	1	1	1	1	1	1	0	1.10526	0.125	0
11101210531316512	-0.0285729	-0.0407076	0.00222121	317	184	FungusITS	Fungi	Ascomycota	Dothideomycetes	Capnodiales	Mycosphaerellaceae	cf. Septoria sp. CPC 19311	1	0.432814	0.574507	0.574507	0.649479	1	0	0.105263	0.5	0.5
11101209641382322	-0.0279558	-0.0147535	-0.0179131	323	545	FungusITS	Fungi	Ascomycota	NA	NA	NA	Ascomycota sp. I157	1	1	1	1	1	1	0	0.947368	0.875	0.777778
1110120827867282	-0.00946548	-0.0286738	0.0111555	659.5	299.5	FungusITS	Fungi	Ascomycota	Sordariomycetes	Hypocreales	Nectriaceae	Volutella ciliata/Pseudonectria buxi	1	1	1	1	1	1	0	0	0	0.777778
11101207671008432	-0.0163528	0.0423481	0.05796	468	174	23SrDNA	NA	NA	Cryptophyta	Pyrenomonadales	Pyrenomonadaceae	Rhodomonas salina	1	0.0205498	1	0.0697854	1	0.0205498	1.53846	0	0	0
1110120605573756	-0.0118728	0.0135766	-0.0269396	584	563	FungusITS	Fungi	Basidiomycota	NA/Agaricostilbomycetes	Sporidiobolales/NA	NA	Sporobolomyces sp. CanS-78/Sporobolomyces productus/Sporobolomyces linderae	1	1	1	1	1	1	0	0.210526	0	0
11101203491381710	-0.0302232	0.0331872	-0.0156902	304	255	FungusITS	Fungi	Ascomycota	Sordariomycetes	Diaporthales	Valsaceae	Valsa malicola	1	1	0.603005	1	0.894262	1	0.769231	1.10526	0.125	0.166667
1110120335233010	-0.041456	0.047282	-0.0339449	228	137	FungusITS	Fungi	Ascomycota	Sordariomycetes	Calosphaeriales	Calosphaeriaceae	Togninia sp. CBS 122684	0.713544	0.566261	0.0118177	0.832199	0.566261	0.566261	9	18.8421	7.375	0.666667
11101203351794174	-0.0272529	-0.0305123	0.00537297	326	287	FungusITS	Fungi	Basidiomycota	NA	NA	NA	Basidiomycota sp. D5/basidiomycete sp. AR-3	1	0.706218	1	1	1	1	0.0769231	1.57895	1.25	3.5
1110120295788517	-0.0254695	0.0392955	0.0542219	349	199	FungusITS	Fungi	Ascomycota	Dothideomycetes	Capnodiales	Mycosphaerellaceae	Zymoseptoria verkleyi	1	0.0734242	1	0.0734242	1	0.0614517	35.6154	5.05263	0.25	6.33333
1110120104501220	-0.0119597	0.0267354	0.0250103	579.5	333.5	FungusITS	Fungi	Ascomycota/NA	Sordariomycetes/NA	Hypocreales/NA/Microascales	NA/Microascaceae	Hypocreales sp. r382/Hypocreales sp. r146/fungal sp. GMG_PPb1/Hypocreales sp. r174/Microascaceae sp. LM278/Hypocreales sp. r394/Hypocreales sp. r180	1	0.647716	1	0.783897	1	0.647716	2.07692	0	0	0
1110120004335175	-0.0109713	0.0136175	-0.0181854	625.5	558.5	Diatom18S	NA	Bacillariophyta	Coscinodiscophyceae	NA	Thalassiosiraceae	Thalassiosira nordenskioeldii/Thalassiosira sp. CCMP1064/Thalassiosira sp. CCMP1065	1	1	1	1	1	1	0	2.10526	0	0
11101198591276118	-0.0226215	-0.0459967	0.0223854	379	146	FungusITS	Fungi	Ascomycota	Dothideomycetes	Capnodiales	Teratosphaeriaceae	Pseudoteratosphaeria ohnowa	0.153125	0.0744722	0.0453793	1	1	1	0	0.0526316	0.25	17.4444
1110119778890720	-0.0181372	0.0432655	0.0292063	439	163	FungusITS	Fungi	Ascomycota	Sordariomycetes	Magnaporthales	Magnaporthaceae	Pseudohalonectria lignicola	1	0.146804	1	0.271718	1	0.271718	2.30769	0.368421	0	0
1110119738537570	-0.0112471	-0.0214054	0.0116995	609	428	FungusITS	Fungi	Basidiomycota	Dacrymycetes	Dacrymycetales	Cerinomycetaceae	Cerinomyces canadensis	1	1	1	1	1	1	0	0	0	2.05556
1110119567266676	-0.00896829	0.0242768	0.029305	662.5	369.5	FungusITS	Fungi	Ascomycota	Dothideomycetes	Jahnulales	Aliquandostipitaceae	Jahnula sangamonensis	1	0.647716	1	0.783897	1	0.647716	1	0	0	0
11101193591980738	-0.0539292	0.0328213	-0.0768998	136	263	23SrDNA	NA	Bacillariophyta	Coscinodiscophyceae	Melosirales	Melosiraceae	Melosira varians/Melosira tropica	1	1	5.61979e-06	0.916335	0.00245454	5.28433e-06	0.230769	3	0.875	0.5
11101191791055172	-0.0127976	-0.0149577	-0.00917886	543	542	FungusITS	Fungi	Basidiomycota	Tremellomycetes	Tremellales	NA	Cryptococcus sp. CBS 12710	0.141466	1	1	0.141466	0.141466	1	0	0	3.75	0
1110119091389463	-0.0183009	0.0390919	-0.00051818	436	201	FungusITS	Fungi	Ascomycota	Sordariomycetes	Calosphaeriales	Calosphaeriaceae	Togninia sp. CBS 122684	1	1	1	1	1	1	0.846154	0.842105	0	0
1110119085360580	-0.0119355	0.0191129	-0.0276034	581.5	470.5	FungusITS	Fungi	Basidiomycota	Tremellomycetes	Tremellales	NA	Bullera sakaeratica	1	1	1	1	1	1	0	0.368421	0	0
11101189952172542	-0.0102714	0.0366535	0.0475154	639	223	23SrDNA	NA	NA	Cryptophyta	Pyrenomonadales	Chroomonadaceae	Chroomonas sp. HBI 3577x	1	0.400363	1	0.558891	1	0.400363	1.23077	0	0	0
11101189321121526	-0.0136958	-0.0190812	0.0120864	510	472	FungusITS	Fungi	Ascomycota	NA	NA	NA	Ascomycota sp. MUT 4376	1	1	1	1	1	1	0.0769231	0	0	0.5
11101187431227312	-0.0143693	0.0426265	0.0445939	497	170	FungusITS	Fungi	Ascomycota	Dothideomycetes	Pleosporales	Sporormiaceae	Preussia sp. BSH2.9/Preussia africana	1	0.194905	1	0.324196	1	0.245818	3.38462	0.315789	0	0
1110118381866719	-0.0122206	-0.0209417	-0.0106928	568.5	440.5	FungusITS	Fungi	Ascomycota	Dothideomycetes	Pleosporales	Didymellaceae	Phoma herbarum	0.141466	1	1	0.141466	0.141466	1	0	0	2.25	0
1110118357167713	-0.0186072	-0.00120479	-0.0301704	430	661	FungusITS	Fungi	Ascomycota	Dothideomycetes	Capnodiales	Teratosphaeriaceae	Xenophacidiella pseudocatenata	1	1	1	1	1	1	0.0769231	0.947368	1.5	0
1110118079436289	-0.0256204	-0.0436254	-0.025469	346	161	23SrDNA	NA	Bacillariophyta	Bacillariophyceae	Naviculales	Naviculaceae/Sellaphoraceae	Navicula cf. perminuta/Navicula sp. CCMP2746/Navicula sp. BOLD:AAO6950/Sellaphora sp. KME-2009a/Navicula cryptocephala/Sellaphora auldreekie	2.32151e-05	1	1	2.52267e-05	1.1579e-05	1	0	0	4.375	0.166667
11101176892698610	-0.0120102	0.028518	0.0469174	576	302	FungusITS	Fungi	Basidiomycota	Malasseziomycetes	Malasseziales	Malasseziaceae	Malassezia restricta	1	0.747474	1	0.747474	1	0.522472	7.76923	0.0526316	0	1.22222
11101175252019016	-0.0116132	0.0112136	-0.0192074	600.5	589.5	FungusITS	Fungi	Ascomycota	Dothideomycetes	Capnodiales	Dissoconiaceae	Dissoconium proteae	1	1	1	1	1	1	0	0.210526	0	0
1110117083224722	-0.0177338	0.0315685	0.00586403	443	273	FungusITS	Fungi	Ascomycota	Dothideomycetes	Tubeufiales	Tubeufiaceae	Acanthostigma perpusillum	1	1	1	1	1	1	6	3.78947	0	0
11101170811763920	-0.0119597	0.0267354	0.0250103	577.5	335.5	FungusITS	Fungi	Basidiomycota	Tremellomycetes	Tremellales	Tremellaceae	Tremella globispora	1	0.647716	1	0.783897	1	0.647716	1	0	0	0
11101170261524028	-0.0112989	-0.0238303	0.0156824	608	379	FungusITS	Fungi	Ascomycota	Dothideomycetes	Dothideales	NA	Biatriospora mackinnonii	1	1	1	1	1	1	0	0	0	0.0555556
1110116758245085	-0.0128286	0.0157337	-0.0268921	537.5	524.5	FungusITS	Fungi	Ascomycota	Lecanoromycetes	Lecanorales	Parmeliaceae	Usnea ushuaiensis	1	1	1	1	1	1	0	1.36842	0	0
11101165172145324	-0.0126905	0.0211625	-0.0276202	548	435	FungusITS	Fungi	Ascomycota	Dothideomycetes	Pleosporales	NA	Zeloasperisporium hyphopodioides	1	1	1	1	1	1	0	2.63158	0	0
1110116267203311	-0.00997486	0.0237864	0.0255115	649.5	382.5	FungusITS	Fungi	Basidiomycota	Agaricomycetes	Sebacinales	NA	Sebacinaceae sp. zzz919	1	0.647716	1	0.783897	1	0.647716	0.461538	0	0	0
11101160942215524	-0.0261395	0.0045304	-0.0184984	339	632	FungusITS	Fungi	Ascomycota	Sordariomycetes	Sordariales	NA	Sordariales sp. MU-2009-1	1	1	1	1	1	1	0.0769231	0.526316	0	0.333333
1110115965614812	-0.0252768	-0.0397692	0.0180204	351	195	FungusITS	Fungi	Ascomycota	Dothideomycetes	Capnodiales	Teratosphaeriaceae	Devriesia pseudoamericana	1	0.865265	0.399447	0.907253	0.865265	1	2.69231	0.105263	13.375	14.1667
1110115761705156	-0.0134262	-0.0241826	0.0178743	518	374	FungusITS	Fungi	Basidiomycota/Ascomycota	Tremellomycetes/Dothideomycetes/NA	Tremellales/Dothideales/Pucciniales	NA/Aureobasidiaceae/Pucciniaceae	Cryptococcus aureus/Aureobasidium pullulans/Tremellales sp. LM666/Tremellales sp. LM567/Puccinia striiformis/Tremellales sp. LM613	1	1	0.924106	1	1	1	0.384615	0	0.125	10.8333
1110115585339012	-0.015708	-0.0317777	0.0144392	477	272	FungusITS	Fungi	NA	NA	NA	NA	fungal sp. NLEndoHerit_029_2008N4-30-2C	1	1	1	1	1	1	1.23077	0.210526	0	3.83333
11101144821295920	-0.0108853	-0.0221673	0.0136068	632.5	411.5	Diatom18S	NA	NA	Chrysophyceae	NA	NA	Spumella-like flagellate JBAF33	1	1	1	1	1	1	0	0	0	28.3889
1110114427239033	-0.0136911	0.0105165	0.0352637	511	595	FungusITS	Fungi	Ascomycota	Sordariomycetes	Chaetosphaeriales	Chaetosphaeriaceae	Chaetosphaeria myriocarpa	1	1	1	1	1	0.729204	6.61538	0	0	1.33333
11101143712350974	-0.0355994	0.045639	0.0360564	263	148	23SrDNA	NA	NA	Cryptophyta	Cryptomonadales	Cryptomonadaceae	Cryptomonas pyrenoidifera	0.963529	0.132596	0.963529	0.0889295	0.877262	0.252246	1.46154	0.578947	0	0.388889
1110113940459510	-0.0559998	0.0517828	-0.100787	121	118	Diatom18S	NA	NA	Chrysophyceae	Chromulinales	Paraphysomonadaceae	Paraphysomonas butcheri	0.0993851	0.598571	5.17043e-22	0.0711607	1.26026e-14	5.14282e-21	0.923077	98.9474	19.125	4.27778
11101137021088666	-0.0251724	-0.00918583	-0.0159129	353	603	FungusITS	Fungi	Ascomycota	Dothideomycetes	Pleosporales	Lophiostomataceae	Lophiostoma cynaroidis	1	1	1	1	1	1	0	0.421053	0.125	0.277778
1110113453463752	-0.0123138	0.0128169	-0.0219421	565	570	FungusITS	Fungi	Basidiomycota	Tremellomycetes	Tremellales	Tremellaceae	Bandoniozyma complexa	1	1	1	1	1	1	0	2.31579	0	0
1110113265496484	-0.0136382	-0.0207208	0.0238749	513	444	FungusITS	Fungi	Ascomycota	NA	NA	NA	Acremonium implicatum	1	1	1	1	1	1	0.0769231	0	0	0.222222
11101127871114640	-0.0109266	-0.0180382	0.0101921	629	487	FungusITS	Fungi	Ascomycota	Saccharomycetes	Saccharomycetales	Pichiaceae	Candida ethanolica	1	1	1	1	1	1	0	0.0526316	0	3.83333
11101126971836010	-0.0365519	-0.0480421	-0.0305248	256	132	Diatom18S	NA	NA	Chrysophyceae	NA	NA	Spumella-like flagellate JBM06	4.13915e-16	1	1	1.28965e-15	4.31825e-16	1	0.153846	0.684211	17.875	0.444444
1110112666660311	-0.0194301	0.0375765	0.0508154	420	217	FungusITS	Fungi	Ascomycota	Dothideomycetes	Capnodiales	Mycosphaerellaceae	Septoria dysentericae/Septoria convolvuli/Septoria epambrosiae/Septoria rubi/Septoria glycines	1	0.153867	1	0.321799	1	0.0995395	9.30769	0.210526	1.125	1.05556
1110112477862410	-0.0316276	0.0226123	-0.00916369	294	404	FungusITS	Fungi	Ascomycota	NA	NA	NA	Peltaster fructicola	1	1	1	1	1	1	0.615385	0.789474	0.25	0.333333
1110112195421944	-0.0170509	0.0314842	0.00869911	457	275	FungusITS	Fungi	Ascomycota	Sordariomycetes	Hypocreales	NA	Acremonium sp. JJP-2009a/Sarocladium strictum/Sarocladium zeae	1	1	1	1	1	1	0.384615	0.210526	0	0
1110112078273611	-0.0146679	0.0277885	0.0120994	488	310	FungusITS	Fungi	Ascomycota	Sordariomycetes	Glomerellales	Plectosphaerellaceae	Verticillium sp. MAB-2010a/Gibellulopsis nigrescens	1	1	1	1	1	1	0.538462	0.210526	0	0
1110112050698410	-0.0372341	0.026353	-0.0481288	252	339	FungusITS	Fungi	Ascomycota	Dothideomycetes	Botryosphaeriales	Botryosphaeriaceae	Diplodia seriata	1	1	0.0804319	1	1	0.434193	1.38462	4.31579	2.375	0.388889
11101116862344260	-0.0145477	0.0183683	-0.0139012	493	481	FungusITS	Fungi	Ascomycota	Sordariomycetes	Diaporthales	Valsaceae	Valsa ambiens/Valsa sordida	1	1	1	1	1	1	0.153846	0.368421	0	0
11101115121982784	-0.0195136	-0.00451675	-0.0299463	417	633	FungusITS	Fungi	Basidiomycota	Tremellomycetes	Tremellales	Tremellaceae	Bandoniozyma glucofermentans	0.268841	1	1	0.286492	0.665939	1	0	1.21053	3.75	0
1110111460565810	-0.0630019	0.0515007	0.030598	72	122	23SrDNA	NA	NA	Cryptophyta	Cryptomonadales	Cryptomonadaceae	Cryptomonas marssonii	0.123319	0.000110294	0.123319	0.186052	0.612126	0.0424569	34.4615	19.4737	22.75	8.38889
11101105731698012	-0.027467	-0.036712	-0.00794263	324	221	FungusITS	Fungi	Ascomycota	Dothideomycetes	Pleosporales	Leptosphaeriaceae	Leptosphaeria sp. L413	1	1	1	1	1	1	0.0769231	0.263158	0.75	0.5
11101105291976712	-0.0365585	0.0878899	0.0921836	255	16	Diatom18S	NA	NA	Chrysophyceae	Chromulinales	Chromulinaceae	Spumella sp. 15G	1	4.41812e-12	1	3.85246e-09	1	5.84335e-11	31.1538	3	0.875	0.166667
1110108	-0.0206613	0.0180435	-0.04061	405	486	arch	k__Archaea;	p__Euryarchaeota;	c__Methanomicrobia;	o__Methanomicrobiales;	f__;	g__; s__	1	1	0.617491	1	1	0.676731	0	2.36842	1.125	0
1106674	-0.0676832	-0.00920219	-0.0669576	41	602	bact	k__Bacteria;	p__Proteobacteria;	c__Betaproteobacteria;	o__Burkholderiales;	f__Comamonadaceae;	g__; s__	0.531879	0.00126564	0.00375805	0.00163259	0.0959812	1.87368e-08	1.61538	189.579	126.625	106.889
1106008	-0.0549497	-0.00230151	-0.0523945	130	651	arch	k__Archaea;	p__Crenarchaeota;	c__MCG;	o__pGrfC26;	f__;	g__; s__	0.249035	0.631876	0.188902	0.0794086	0.845402	0.0342146	3.46154	22.9474	24.5	10.3889
105063	-0.0129032	0.0117729	-0.0214773	532	582	arch	k__Archaea;	p__Crenarchaeota;	c__MCG;	o__;	f__;	g__; s__	1	1	1	1	1	1	0	1.10526	0	0.0555556
104620	-0.0386404	-0.0397512	0.0487054	238	196	arch	k__Archaea;	p__Crenarchaeota;	c__Thaumarchaeota;	o__Cenarchaeales;	f__Cenarchaeaceae;	g__; s__	0.585954	0.642181	0.0176588	0.825098	0.825098	0.585954	18.3077	1	11.625	32.2778
101095	-0.0127309	0.0277942	0.0305984	547	309	arch	k__Archaea;	p__Crenarchaeota;	c__Thaumarchaeota;	o__Nitrososphaerales;	f__Nitrososphaeraceae;	g__; s__	1	0.74683	1	1	1	0.74683	5.07692	0.210526	1.25	0.111111
1006	-0.0143464	0.0187357	0.0361743	498	477	arch	k__Archaea;	p__Crenarchaeota;	c__MBGA;	o__;	f__;	g__; s__	1	1	1	1	1	0.860274	5	0	0.75	1.61111
